# Supplementary material for: Spawning of Bluefin Tuna in the Black Sea: Historical Evidence, Environmental Constraints and Population Plasticity
Source: PLoS One. 2012 Jul 24;7(7):e39998. doi: 10.1371/journal.pone.0039998 (PMC3404090; doi:10.1371/journal.pone.0039998)
Supplement: Table S1 — Buoyancy of fish eggs measured in the field and in laboratory experiments for different species and populations within species as compiled from literature sources. The table contains data for species with observations at multiple salinity levels. See main text for further details regarding data extraction and compilation. (Table available as spreadsheet from journal website.) (XLSX) [file pone.0039998.s007.xlsx]

## Sheet: User info
Egg buoyancy data file used in MacKenzie, B. R. and Mariani, P. 2012.
Spawning of Bluefin Tuna in the Black Sea: Historical Evidence, Environmental Constraints and Population Plasticity
PLoS One
This file contains the data compiled from literature sources used in data analyses.
Full description of the data compilation and the methods used in cited studies to collect eggs and estimate buoyancy are given in the main text.
Individual studies which provided data for the compilation are cited in the main paper.

## Sheet: Data
Egg buoyancy compilation from literature studies. See sheet "Egg source definitions" for information about sources of eggs (field, lab, etc.) and buoyancy measurement methodology.
common species name	Latin species name	Species code no.	Area	Area code no.	Area code no. per species	Reference	Reference code no.	Notes	Seawater salinity PSU	Density of neutral buoyancy g/cm3		Buoyancy measured at local salinity or density without transfer of adults or eggs to nonlocal salinities, or without fertilisation at nonlocal salinities: code = 0. If buoyancy measured as part of a "transfer" expt. Involving nonlocal salinities or densities, then code = 1.	Temperature		Egg source: Fertilisation/stripping or field
spotted seatrout	Cynoscion nebulosus	1	Matagorda Bay, Texas	30	1	Kucera et al. 2002	17	Figure 1. No temp. data given in original paper. Have estimated temp. at natural spawning time (see Brown-Petersen et al. 1988) and assumed that lab experiments were done at similar temperature.	20	1.00872		0	25		lab
spotted seatrout	Cynoscion nebulosus	1	Matagorda Bay, Texas	30	1	Kucera et al. 2002	17	Figure 1. No temp. data given in original paper. Have estimated temp. at natural spawning time (see Brown-Petersen et al. 1988) and assumed that lab experiments were done at similar temperature.	20	1.00834		0	25		lab
spotted seatrout	Cynoscion nebulosus	1	Matagorda Bay, Texas	30	1	Kucera et al. 2002	17	Figure 1. No temp. data given in original paper. Have estimated temp. at natural spawning time (see Brown-Petersen et al. 1988) and assumed that lab experiments were done at similar temperature.	20	1.0091		0	25		lab
spotted seatrout	Cynoscion nebulosus	1	Matagorda Bay, Texas	30	1	Kucera et al. 2002	17	Figure 1. No temp. data given in original paper. Have estimated temp. at natural spawning time (see Brown-Petersen et al. 1988) and assumed that lab experiments were done at similar temperature.	30	1.01405		1	25		lab
spotted seatrout	Cynoscion nebulosus	1	Matagorda Bay, Texas	30	1	Kucera et al. 2002	17	Figure 1. No temp. data given in original paper. Have estimated temp. at natural spawning time (see Brown-Petersen et al. 1988) and assumed that lab experiments were done at similar temperature.	30	1.01367		1	25		lab
spotted seatrout	Cynoscion nebulosus	1	Matagorda Bay, Texas	30	1	Kucera et al. 2002	17	Figure 1. No temp. data given in original paper. Have estimated temp. at natural spawning time (see Brown-Petersen et al. 1988) and assumed that lab experiments were done at similar temperature.	30	1.01444		1	25		lab
spotted seatrout	Cynoscion nebulosus	1	Matagorda Bay, Texas	30	1	Kucera et al. 2002	17	Figure 1. No temp. data given in original paper. Have estimated temp. at natural spawning time (see Brown-Petersen et al. 1988) and assumed that lab experiments were done at similar temperature.	40	1.02205		1	25		lab
spotted seatrout	Cynoscion nebulosus	1	Upper Laguna Madre, Texas	48	2	Kucera et al. 2002	17	Figure 1. No temp. data given in original paper. Have estimated temp. at natural spawning time (see Brown-Petersen et al. 1988) and assumed that lab experiments were done at similar temperature.	40	1.02433		0	25		lab
fourbeard rockling	Enchelyopus cimbrius	2	Baltic Sea, Gotland Basin	3	1	Makarchouk & Hinrichsen 1998	20	Table 3	11.6	1.00919		0	2.2		field-captured
fourbeard rockling	Enchelyopus cimbrius	2	Baltic Sea, Gotland Basin	3	1	Makarchouk & Hinrichsen 1998	20	Table 3	12.4	1.00982		0	2.6		field-captured
fourbeard rockling	Enchelyopus cimbrius	2	Baltic Sea, Gotland Basin	3	1	Makarchouk & Hinrichsen 1998	20	Table 3	9.1	1.00717		0	3.2		field-captured
fourbeard rockling	Enchelyopus cimbrius	2	Baltic Sea, Gotland Basin	3	1	Makarchouk & Hinrichsen 1998	20	Table 3	11.1	1.00877		0	2.9		field-captured
fourbeard rockling	Enchelyopus cimbrius	2	Baltic Sea, Gotland Basin	3	1	Makarchouk & Hinrichsen 1998	20	Table 3	7.7	1.00599		0	4.8		field-captured
fourbeard rockling	Enchelyopus cimbrius	2	Baltic Sea, Gotland Basin	3	1	Makarchouk & Hinrichsen 1998	20	Table 3	10.8	1.00823		0	7.7		field-captured
fourbeard rockling	Enchelyopus cimbrius	2	Baltic Sea, Kiel Bay	4	2	Kandler & Tan 1965	15	Table 3	23	1.0181		0	5		field-captured
fourbeard rockling	Enchelyopus cimbrius	2	Baltic Sea, Kiel Bay	4	2	Kandler & Tan 1965	15	Table 3	40	1.01956		1	5		field-captured
fourbeard rockling	Enchelyopus cimbrius	2	Baltic Sea, Kiel Bay	4	2	Kandler & Tan 1965	15	Table 3	30	1.01937		1	5		field-captured
fourbeard rockling	Enchelyopus cimbrius	2	Baltic Sea, Kiel Bay	4	2	Kandler & Tan 1965	15	Table 3	15	1.01846		1	5		field-captured
fourbeard rockling	Enchelyopus cimbrius	2	Baltic Sea, Kiel Bay	4	2	Kandler & Tan 1965	15	Table 3	12	1.01828		1	5		field-captured
fourbeard rockling	Enchelyopus cimbrius	2	Baltic Sea, Kiel Bay	4	2	Kandler & Tan 1965	15	Table 3	8	1.01773		1	5		field-captured
fourbeard rockling	Enchelyopus cimbrius	2	Conception Bay, Nfld., Canada	23	3	Laprise & Pepin 1997	18	Temp. and sal. data for depth = 40 m from Table 1; eggs caught within upper 40 m	32.1	1.02543		0	3.7		field-captured
fourbeard rockling	Enchelyopus cimbrius	2	Conception Bay, Nfld., Canada	23	3	Laprise & Pepin 1997	18	Temp. and sal. data for depth = 40 m from Table 1; eggs caught within upper 40 m	32.3	1.02559		0	3.7		field-captured
fourbeard rockling	Enchelyopus cimbrius	2	Conception Bay, Nfld., Canada	23	3	Laprise & Pepin 1997	18	Temp. and sal. data for depth = 40 m from Table 1; eggs caught within upper 40 m	32.1	1.02524		0	5.7		field-captured
fourbeard rockling	Enchelyopus cimbrius	2	Conception Bay, Nfld., Canada	23	3	Laprise & Pepin 1997	18	Temp. and sal. data for depth = 40 m from Table 1; eggs caught within upper 40 m	32.3	1.0254		0	5.7		field-captured
fourbeard rockling	Enchelyopus cimbrius	2	Conception Bay, Nfld., Canada	23	3	Laprise & Pepin 1997	18	Temp. and sal. data for depth = 40 m from Table 1; eggs caught within upper 40 m	31.4	1.02502		0	1.7		field-captured
fourbeard rockling	Enchelyopus cimbrius	2	Conception Bay, Nfld., Canada	23	3	Laprise & Pepin 1997	18	Temp. and sal. data for depth = 40 m from Table 1; eggs caught within upper 40 m	31.8	1.02534		0	1.7		field-captured
fourbeard rockling	Enchelyopus cimbrius	2	Conception Bay, Nfld., Canada	23	3	Laprise & Pepin 1997	18	Temp. and sal. data for depth = 40 m from Table 1; eggs caught within upper 40 m	31.4	1.02495		0	2.7		field-captured
fourbeard rockling	Enchelyopus cimbrius	2	Conception Bay, Nfld., Canada	23	3	Laprise & Pepin 1997	18	Temp. and sal. data for depth = 40 m from Table 1; eggs caught within upper 40 m	31.8	1.02527		0	2.7		field-captured
fourbeard rockling	Enchelyopus cimbrius	2	Placentia Bay, Nfld., Canada	42	4	Snelgrove et al. 2008	35	temp. From Snelgrove et al. And salinity from Bradbury et al. 2000 CJFAS	31.5	1.02473		0	6		field-captured
fourbeard rockling	Enchelyopus cimbrius	2	Placentia Bay, Nfld., Canada	42	4	Snelgrove et al. 2008	35	temp. From Snelgrove et al. And salinity from Bradbury et al. 2000 CJFAS	31.9	1.02505		0	6		field-captured
fourbeard rockling	Enchelyopus cimbrius	2	Tracadie Bay offshore, PEI, Canada	46	5	Johnston & Morse 1988	14	Table 2; Fig. 2; assume mean temp. And mean sal.	24.1	1.01791		0	13.3		field-captured
fourbeard rockling	Enchelyopus cimbrius	2	Tracadie Bay offshore, PEI, Canada	46	5	Johnston & Morse 1988	14	Table 2; Fig. 2; assume mean temp. And mean sal.	29.5	1.02211		0	13.3		field-captured
fourbeard rockling	Enchelyopus cimbrius	2	Tracadie Bay offshore, PEI, Canada	46	5	Johnston & Morse 1988	14	Table 2; Fig. 2; assume mean temp. And mean sal.	24.1	1.017		0	18		field-captured
fourbeard rockling	Enchelyopus cimbrius	2	Tracadie Bay offshore, PEI, Canada	46	5	Johnston & Morse 1988	14	Table 2; Fig. 2; assume mean temp. And mean sal.	29.5	1.02117		0	18		field-captured
anchovy	Engraulus encrasicolus	3	Bay of Biscay	13	1	Coombs et al. 2004	9	Fig. 2. Range of mean and SD for first 50 hours.	34.6	1.0222		0	-99		field-captured
anchovy	Engraulus encrasicolus	3	Bay of Biscay	13	1	Coombs et al. 2004	9	Fig. 2. Range of mean and SD for first 50 hours.	34.6	1.028		0	-99		field-captured
anchovy	Engraulus encrasicolus	3	Bay of Biscay	13	1	Coombs et al. 2004	9	Fig. 2. Range of mean and SD for first 50 hours.	34.6	1.024		0	-99		field-captured
anchovy	Engraulus encrasicolus	3	Bay of Biscay	13	1	Goarant et al. 2007	11	Table 2 for egg densities and Table 1 for salinity data	34.78	1.02527		0	17.62		field-captured
anchovy	Engraulus encrasicolus	3	Bay of Biscay	13	1	Goarant et al. 2007	11	Table 2 for egg densities and Table 1 for salinity data	34.8	1.02492		0	16.92		field-captured
anchovy	Engraulus encrasicolus	3	Bay of Biscay	13	1	Goarant et al. 2007	11	Table 2 for egg densities and Table 1 for salinity data	33.21	1.02327		0	15.79		field-captured
anchovy	Engraulus encrasicolus	3	Bay of Biscay	13	1	Goarant et al. 2007	11	Table 2 for egg densities and Table 1 for salinity data	32.91	1.02359		0	17.63		field-captured
anchovy	Engraulus encrasicolus	3	Bay of Biscay	13	1	Goarant et al. 2007	11	Table 2 for egg densities and Table 1 for salinity data	32.79	1.02251		0	14.84		field-captured
anchovy	Engraulus encrasicolus	3	Bay of Biscay	13	1	Goarant et al. 2007	11	Table 2 for egg densities and Table 1 for salinity data	33.84	1.02308		0	16.85		field-captured
anchovy	Engraulus encrasicolus	3	Bay of Biscay	13	1	Goarant et al. 2007	11	Table 2 for egg densities and Table 1 for salinity data	33.3	1.02372		0	16.69		field-captured
anchovy	Engraulus encrasicolus	3	Bay of Biscay	13	1	Goarant et al. 2007	11	Table 2 for egg densities and Table 1 for salinity data	34.7	1.02514		0	16.91		field-captured
anchovy	Engraulus encrasicolus	3	Bay of Biscay	13	1	Goarant et al. 2007	11	Table 2 for egg densities and Table 1 for salinity data	34.17	1.02389		0	16.17		field-captured
anchovy	Engraulus encrasicolus	3	Bay of Biscay	13	1	Goarant et al. 2007	11	Table 2 for egg densities and Table 1 for salinity data	33.68	1.02467		0	14.89		field-captured
anchovy	Engraulus encrasicolus	3	Bay of Biscay	13	1	Goarant et al. 2007	11	Table 2 for egg densities and Table 1 for salinity data	33.69	1.02322		0	16.02		field-captured
anchovy	Engraulus encrasicolus	3	Bay of Biscay	13	1	Goarant et al. 2007	11	Table 2 for egg densities and Table 1 for salinity data	34.51	1.02489		0	15.46		field-captured
anchovy	Engraulus encrasicolus	3	Bay of Biscay	13	1	Goarant et al. 2007	11	Table 2 for egg densities and Table 1 for salinity data	34.61	1.02514		0	15.37		field-captured
anchovy	Engraulus encrasicolus	3	Bay of Biscay	13	1	Goarant et al. 2007	11	Table 2 for egg densities and Table 1 for salinity data	33.6	1.02374		0	17.52		field-captured
anchovy	Engraulus encrasicolus	3	Bay of Biscay	13	1	Goarant et al. 2007	11	Table 2 for egg densities and Table 1 for salinity data	33.87	1.02415		0	17.6		field-captured
anchovy	Engraulus encrasicolus	3	Bay of Biscay	13	1	Goarant et al. 2007	11	Table 2 for egg densities and Table 1 for salinity data	34.31	1.02472		0	17.71		field-captured
anchovy	Engraulus encrasicolus	3	Bay of Biscay	13	1	Goarant et al. 2007	11	Table 2 for egg densities and Table 1 for salinity data	34.11	1.02453		0	17.36		field-captured
anchovy	Engraulus encrasicolus	3	Black Sea	15	2	Niermann et al. 1994	22	Based on field collections of eggs whose abundance was mainly in upper 3 m (Table 2). Salinity at 3 m estimated based on long-term mean vertical profile as obtained from Wld. Atlas dataset.	18	1.013		0	-99		field-captured
anchovy	Engraulus encrasicolus	3	Black Sea, August	17	2	Zaitsev 1971	43	p. 91. Eggs captured in upper 3 m; salinity assumed equivalent to long-term mean profile derived from World Ocean Atlas. Temperature based on our own mean profile and also Kara et al. 2008 JGR. Zaitsev's density range for upper 3 m = 1.0106-1.0109.	18	1.007		0	22		field-captured
anchovy	Engraulus encrasicolus	3	Black Sea, August	17	2	Zaitsev 1971	43	p. 91. Eggs captured in upper 3 m; salinity assumed equivalent to long-term mean profile derived from World Ocean Atlas. Temperature based on our own mean profile and also Kara et al. 2008 JGR. Zaitsev's density range for upper 3 m = 1.0106-1.0109.	18	1.01		0	22		field-captured
anchovy	Engraulus encrasicolus	3	Black Sea, Sept.-Oct.	19	2	Zaitsev 1971	43	p. 138. Eggs captured in upper 3 m; salinity assumed equivalent to long-term mean profile derived from World Ocean Atlas. Temperature based on Kara et al. 2008 JGR. Zaitsev's density range for upper 3 m = 1.0106-1.0109.	18	1.0123		0	18		field-captured
anchovy	Engraulus encrasicolus	3	Black Sea, summer	20	2	Saltimis et al. 2003	33	Used data from horizontal tows only; horizontal tows were conducted in upper m (H. H. Saltimis, pers. Comm., April 2012)	15	1.01129		0	10		field-captured
anchovy	Engraulus encrasicolus	3	Black Sea, summer	20	2	Saltimis et al. 2003	33	Used data from horizontal tows only; horizontal tows were conducted in upper m (H. H. Saltimis, pers. Comm., April 2012)	15	1.00834		0	25		field-captured
anchovy	Engraulus encrasicolus	3	Black Sea, summer	20	2	Saltimis et al. 2003	33	Used data from horizontal tows only; horizontal tows were conducted in upper m (H. H. Saltimis, pers. Comm., April 2012)	17	1.01285		0	10		field-captured
anchovy	Engraulus encrasicolus	3	Black Sea, summer	20	2	Saltimis et al. 2003	33	Used data from horizontal tows only; horizontal tows were conducted in upper m (H. H. Saltimis, pers. Comm., April 2012)	17	1.00987		0	25		field-captured
anchovy	Engraulus encrasicolus	3	G. Lyons	24	3	Ospina-Alvarez et al. 2011	28	Egg densities from Figure 4 and salinities from Figure 3 (means for upper mixed layer).	37	1.027		0	18.7		field-captured
anchovy	Engraulus encrasicolus	3	G. Lyons	24	3	Ospina-Alvarez et al. 2011	28	Egg densities from Figure 4 and salinities from Figure 3 (means for upper mixed layer).	36.75	1.027		0	18.7		field-captured
anchovy	Engraulus encrasicolus	3	G. Lyons	24	3	Ospina-Alvarez et al. 2011	28	Egg densities from Figure 4 and salinities from Figure 3 (means for upper mixed layer).	37.5	1.0274		0	18.7		field-captured
anchovy	Engraulus encrasicolus	3	G. Lyons	24	3	Ospina-Alvarez et al. 2011	28	Egg densities from Figure 4 and salinities from Figure 3 (means for upper mixed layer).	37.6	1.0275		0	18.7		field-captured
anchovy	Engraulus encrasicolus	3	NW Africa-Morocco	40	4	Arkhipov 2009	2	hydrog. data from ICES for three areas bounded by 20.5-24 N and 18-16 W, 24-26 N and17.5-15 W and 26-28 N and 15-13 W for depths 0-100 m during June-August.	36.4	1.02665		0	17.3		field-captured
anchovy	Engraulus encrasicolus	3	NW Africa-Morocco	40	4	Arkhipov 2009	2	hydrog. data from ICES for three areas bounded by 20.5-24 N and 18-16 W, 24-26 N and17.5-15 W and 26-28 N and 15-13 W for depths 0-100 m during June-August.	36.14	1.02606		0	18.96		field-captured
anchovy	Engraulus encrasicolus	3	NW Africa-Morocco	40	4	Arkhipov 2009	2	hydrog. data from ICES for three areas bounded by 20.5-24 N and 18-16 W, 24-26 N and17.5-15 W and 26-28 N and 15-13 W for depths 0-100 m during June-August.	36.66	1.02721		0	15.64		field-captured
anchovy	Engraulus encrasicolus	3	Po plume, N. Adriatic	44	5	Coombs et al. 1997	9	ca. half of eggs caught in upper 2 m; salinity and density estimated as approximate averages of inshore and offshore stations	33.5	1.0225		0	-99		field-captured
cod	Gadus morhua	4	Arcto-Norwegian cod: Lofoten	1	1	Thorsen et al. 1996	39	Table 2 ; mean	32	1.0257		0	8		lab
cod	Gadus morhua	4	Arcto-Norwegian cod: Lofoten	1	1	Thorsen et al. 1996	39	Table 2; lower limit	32	1.0247		0	8		lab
cod	Gadus morhua	4	Arcto-Norwegian cod: Lofoten	1	1	Thorsen et al. 1996	39	Table 2; upper limit	32	1.0269		0	8		lab
cod	Gadus morhua	4	Baltic Sea , eastern	2	2	Nissling & Westin 1997	23	Figure 6	7	1.00963		0	7		lab
cod	Gadus morhua	4	Baltic Sea , eastern	2	2	Nissling & Westin 1997	23	Figure 6	7	1.01042		0	7		lab
cod	Gadus morhua	4	Baltic Sea , eastern	2	2	Nissling & Westin 1997	23	Figure 6	7	1.01121		0	7		lab
cod	Gadus morhua	4	Baltic Sea , eastern	2	2	Nissling & Westin 1997	23	Figure 6	7	1.012		0	7		lab
cod	Gadus morhua	4	Baltic Sea , eastern	2	2	Nissling & Westin 1997	23	Figure 6	7	1.01279		0	7		lab
cod	Gadus morhua	4	Baltic Sea , eastern	2	2	Nissling & Westin 1997	23	Table 1	33	1.01452		1	7		lab
cod	Gadus morhua	4	Baltic Sea , eastern	2	2	Nissling & Westin 1997	23	Table 1	33	1.01381		1	7		lab
cod	Gadus morhua	4	Baltic Sea , eastern	2	2	Nissling & Westin 1997	23	Table 1	33	1.01523		1	7		lab
cod	Gadus morhua	4	Baltic Sea , eastern	2	2	Nissling et al. 1994	25	Incubation salinity = 17 psu	17	1.00963		1	7		lab
cod	Gadus morhua	4	Baltic Sea , eastern	2	2	Nissling et al. 1994	25	Incubation salinity = 17 psu	17	1.01042		1	7		lab
cod	Gadus morhua	4	Baltic Sea , eastern	2	2	Nissling et al. 1994	25	Incubation salinity = 17 psu	17	1.01121		1	7		lab
cod	Gadus morhua	4	Baltic Sea , eastern	2	2	Nissling et al. 1994	25	Incubation salinity = 17 psu	17	1.012		1	7		lab
cod	Gadus morhua	4	Baltic Sea , eastern	2	2	Nissling et al. 1994	25	Incubation salinity = 17 psu	17	1.01279		1	7		lab
cod	Gadus morhua	4	Baltic Sea , eastern	2	2	Nissling et al. 1994	25	Incubation salinity = 17 psu	17	1.01357		1	7		lab
cod	Gadus morhua	4	Baltic Sea , eastern	2	2	Nissling et al. 1994	25	Incubation salinity = 17 psu	17	1.01436		1	7		lab
cod	Gadus morhua	4	Baltic Sea, Gotland Basin	3	3	Nissling & Westin 1997	23	Table 1	7	1.01121		0	7		lab
cod	Gadus morhua	4	Baltic Sea, Gotland Basin	3	3	Nissling & Westin 1997	23	Table 1	7	1.01026		0	7		lab
cod	Gadus morhua	4	Baltic Sea, Gotland Basin	3	3	Nissling & Westin 1997	23	Table 1	7	1.01216		0	7		lab
cod	Gadus morhua	4	Baltic Sea, Gotland Basin	3	3	Thorsen et al. 1996	39	Table 1	17	1.0089		1	7		lab
cod	Gadus morhua	4	Baltic Sea, Gotland Basin	3	3	Thorsen et al. 1996	39	Table 1	17	1.0108		1	7		lab
cod	Gadus morhua	4	Baltic Sea, Gotland Basin	3	3	Thorsen et al. 1996	39	Table 1	17	1.0126		1	7		lab
cod	Gadus morhua	4	Baltic Sea, Gotland Basin	3	3	Thorsen et al. 1996	39	Table 1	17	1.012		1	7		lab
cod	Gadus morhua	4	Baltic Sea, Kiel Bay	4	4	Kandler & Tan 1965	15	Table 2	23	1.0181		0	5		field-captured
cod	Gadus morhua	4	Baltic Sea, Kiel Bay	4	4	Kandler & Tan 1965	15	Table 2	40	1.01956		1	5		field-captured
cod	Gadus morhua	4	Baltic Sea, Kiel Bay	4	4	Kandler & Tan 1965	15	Table 2	30	1.01956		1	5		field-captured
cod	Gadus morhua	4	Baltic Sea, Kiel Bay	4	4	Kandler & Tan 1965	15	Table 2	15	1.01719		1	5		field-captured
cod	Gadus morhua	4	Baltic Sea, Kiel Bay	4	4	Kandler & Tan 1965	15	Table 2	11	1.01701		1	5		field-captured
cod	Gadus morhua	4	Baltic Sea, Kiel Bay	4	4	Kandler & Tan 1965	15	Table 2	8	1.01664		1	5		field-captured
cod	Gadus morhua	4	Baltic Sea, SD 23	5	5	Nissling & Westin 1997	23	Table 1	7	1.01547		1	7		lab
cod	Gadus morhua	4	Baltic Sea, SD 23	5	5	Nissling & Westin 1997	23	Table 1	7	1.01263		1	7		lab
cod	Gadus morhua	4	Baltic Sea, SD 23	5	5	Nissling & Westin 1997	23	Table 1	7	1.01831		1	7		lab
cod	Gadus morhua	4	Baltic Sea, SD 23	5	5	Nissling & Westin 1997	23	Table 1	32	1.01618		1	7		lab
cod	Gadus morhua	4	Baltic Sea, SD 23	5	5	Nissling & Westin 1997	23	Table 1	32	1.01673		1	7		lab
cod	Gadus morhua	4	Baltic Sea, SD 23	5	5	Nissling & Westin 1997	23	Table 1	32	1.01563		1	7		lab
cod	Gadus morhua	4	Baltic Sea, SD 24	6	6	Nissling & Westin 1997	23	Table 1	7	1.01058		1	7		lab
cod	Gadus morhua	4	Baltic Sea, SD 24	6	6	Nissling & Westin 1997	23	Table 1	7	1.00955		1	7		lab
cod	Gadus morhua	4	Baltic Sea, SD 24	6	6	Nissling & Westin 1997	23	Table 1	7	1.0116		1	7		lab
cod	Gadus morhua	4	Baltic Sea, SD 25	8	7	Nissling & Westin 1997	23	Table 1	7	1.01105		0	7		lab
cod	Gadus morhua	4	Baltic Sea, SD 25	8	7	Nissling & Westin 1997	23	Table 1	7	1.01231		0	7		lab
cod	Gadus morhua	4	Baltic Sea, SD 25	8	7	Nissling & Westin 1997	23	Table 1	7	1.00979		0	7		lab
cod	Gadus morhua	4	Baltic Sea, SD 25	8	7	Nissling & Westin 1991	24	Age 1 day fertilized eggs, Fig. 1	17	1.01081		1	7		lab
cod	Gadus morhua	4	Baltic Sea, SD 25	8	7	Nissling & Westin 1991	24	Age 1 day fertilized eggs, Fig. 1	17	1.01168		1	7		lab
cod	Gadus morhua	4	Baltic Sea, SD 25	8	7	Nissling & Westin 1991	24	Age 1 day fertilized eggs, Fig. 1	17	1.01176		1	7		lab
cod	Gadus morhua	4	Baltic Sea, SD 25	8	7	Nissling & Westin 1991	24	Age 1 day fertilized eggs, Fig. 1	17	1.01192		1	7		lab
cod	Gadus morhua	4	Baltic Sea, SD 25	8	7	Nissling & Westin 1991	24	Table 1; mean +- SD of 20 females for unfertilized eggs	17	1.01113		1	7		lab
cod	Gadus morhua	4	Baltic Sea, SD 25	8	7	Nissling & Westin 1991	24	Table 1; mean +- SD of 20 females for unfertilized eggs	17	1.01026		1	7		lab
cod	Gadus morhua	4	Baltic Sea, SD 25	8	7	Nissling & Westin 1991	24	Table 1; mean +- SD of 20 females for unfertilized eggs	17	1.012		1	7		lab
cod	Gadus morhua	4	Baltic Sea, SD 26	10	9	Makarchouk & Hinrichsen 1998	20	Table 3	10.1	1.00797		0	3.1		field-captured
cod	Gadus morhua	4	Baltic Sea, SD 26	10	9	Makarchouk & Hinrichsen 1998	20	Table 3	11.7	1.00925		0	2.9		field-captured
cod	Gadus morhua	4	Baltic Sea, SD 26	10	9	Makarchouk & Hinrichsen 1998	20	Table 3	11.5	1.00897		0	5.2		field-captured
cod	Gadus morhua	4	Baltic Sea, SD 26	10	9	Makarchouk & Hinrichsen 1998	20	Table 3	12	1.00936		0	5.3		field-captured
cod	Gadus morhua	4	Conception Bay, Nfld., Canada	23	10	Laprise & Pepin 1997	18	Temp. and sal. data for depth = 40 m from Table 1; eggs caught within upper 40 m	32.1	1.02543		0	3.7		field-captured
cod	Gadus morhua	4	Conception Bay, Nfld., Canada	23	10	Laprise & Pepin 1997	18	Temp. and sal. data for depth = 40 m from Table 1; eggs caught within upper 40 m	32.3	1.02559		0	3.7		field-captured
cod	Gadus morhua	4	Conception Bay, Nfld., Canada	23	10	Laprise & Pepin 1997	18	Temp. and sal. data for depth = 40 m from Table 1; eggs caught within upper 40 m	32.1	1.02524		0	5.7		field-captured
cod	Gadus morhua	4	Conception Bay, Nfld., Canada	23	10	Laprise & Pepin 1997	18	Temp. and sal. data for depth = 40 m from Table 1; eggs caught within upper 40 m	32.3	1.0254		0	5.7		field-captured
cod	Gadus morhua	4	Conception Bay, Nfld., Canada	23	10	Laprise & Pepin 1997	18	Temp. and sal. data for depth = 40 m from Table 1; eggs caught within upper 40 m	31.4	1.02502		0	1.7		field-captured
cod	Gadus morhua	4	Conception Bay, Nfld., Canada	23	10	Laprise & Pepin 1997	18	Temp. and sal. data for depth = 40 m from Table 1; eggs caught within upper 40 m	31.8	1.02534		0	1.7		field-captured
cod	Gadus morhua	4	Conception Bay, Nfld., Canada	23	10	Laprise & Pepin 1997	18	Temp. and sal. data for depth = 40 m from Table 1; eggs caught within upper 40 m	31.4	1.02495		0	2.7		field-captured
cod	Gadus morhua	4	Conception Bay, Nfld., Canada	23	10	Laprise & Pepin 1997	18	Temp. and sal. data for depth = 40 m from Table 1; eggs caught within upper 40 m	31.8	1.02527		0	2.7		field-captured
cod	Gadus morhua	4	G. St. Lawr.	25	11	Ouellet 1997	29	Fig. 7 for egg densities and Fig. 3 for T and sigma-T data; depth range 30-70 m for stage 1	31.1	1.02488		0	-0.5		field-captured
cod	Gadus morhua	4	G. St. Lawr.	25	11	Ouellet 1997	29	Fig. 7 for egg densities and Fig. 3 for T and sigma-T data; depth range 30-70 m for stage 1	31.8	1.02545		0	-0.5		field-captured
cod	Gadus morhua	4	G. St. Lawr.	25	11	Ouellet 1997	29	Fig. 7 for egg densities and Fig. 3 for T and sigma-T data; depth range 30-70 m for stage 1	33	1.02641		0	-0.5		field-captured
cod	Gadus morhua	4	Grand Banks, Nfld., Canada	26	12	Anderson and deYoung 1994	1	Day 4 after fertilisation; mean + 1 std. Error; 1992 data for offshore cod. Figure 5. Salinity data provided by B. deYoung, pers. Comm. 2011.	34.8	1.0255		0	3		field-fertilised
cod	Gadus morhua	4	Grand Banks, Nfld., Canada	26	12	Anderson and deYoung 1994	1	Day 4 after fertilisation; mean + 1 std. Error; 1992 data for offshore cod. Figure 5. Salinity data provided by B. deYoung, pers. Comm. 2011.	34.8	1.0254		0	3		field-fertilised
cod	Gadus morhua	4	Grand Banks, Nfld., Canada	26	12	Anderson and deYoung 1994	1	Day 4 after fertilisation; mean + 1 std. Error; 1992 data for offshore cod. Figure 5. Salinity data provided by B. deYoung, pers. Comm. 2011.	34.8	1.0256		0	3		field-fertilised
cod	Gadus morhua	4	Gullmaren, w. Sweden	27	13	Nissling & Westin 1997	23	Figure 6	32	1.01515		0	7		lab
cod	Gadus morhua	4	Gullmaren, w. Sweden	27	13	Nissling & Westin 1997	23	Figure 6	32	1.01594		0	7		lab
cod	Gadus morhua	4	Gullmaren, w. Sweden	27	13	Nissling & Westin 1997	23	Figure 6	32	1.01673		0	7		lab
cod	Gadus morhua	4	Gullmaren, w. Sweden	27	13	Nissling & Westin 1997	23	Figure 6	32	1.01752		0	7		lab
cod	Gadus morhua	4	Gullmaren, w. Sweden	27	13	Nissling & Westin 1997	23	Figure 6	32	1.01831		0	7		lab
cod	Gadus morhua	4	Gullmaren, w. Sweden	27	13	Nissling & Westin 1997	23	Table 1	7	1.0157		1	7		lab
cod	Gadus morhua	4	Gullmaren, w. Sweden	27	13	Nissling & Westin 1997	23	Table 1	7	1.01468		1	7		lab
cod	Gadus morhua	4	Gullmaren, w. Sweden	27	13	Nissling & Westin 1997	23	Table 1	7	1.01673		1	7		lab
cod	Gadus morhua	4	Nfld.-inshore	32	14	Anderson and deYoung 1994	1	Day 2 after fertilisation; mean + 1 std. Error; 1991 data for inshore cod. Figure 5. No salinity data reported; salinity assumed similar to mean for Conception Bay, Nfld. (= 32.2; Laprise & Pepin 1997)	32.2	1.0221		0	8.5		lab
cod	Gadus morhua	4	Nfld.-inshore	32	14	Anderson and deYoung 1994	1	Day 2 after fertilisation; mean + 1 std. Error; 1991 data for inshore cod. Figure 5. No salinity data reported; salinity assumed similar to mean for Conception Bay, Nfld. (= 32.2; Laprise & Pepin 1997)	32.2	1.0215		0	8.5		lab
cod	Gadus morhua	4	Nfld.-inshore	32	14	Anderson and deYoung 1994	1	Day 2 after fertilisation; mean + 1 std. Error; 1991 data for inshore cod. Figure 5. No salinity data reported; salinity assumed similar to mean for Conception Bay, Nfld. (= 32.2; Laprise & Pepin 1997)	32.2	1.0228		0	8.5		lab
cod	Gadus morhua	4	Nfld.-inshore	32	14	Anderson and deYoung 1994	1	Day 0 after fertilisation; mean + 1 std. Error; 1992 data for inshore cod. Figure 6. No salinity data provided; salinity assumed similar to mean for Conception Bay, Nfld. (= 32.2; Laprise & Pepin 1997)	32.2	1.0232		0	3		lab
cod	Gadus morhua	4	Nfld.-inshore	32	14	Anderson and deYoung 1994	1	Day 0 after fertilisation; mean + 1 std. Error; 1992 data for inshore cod. Figure 6. No salinity data provided; salinity assumed similar to mean for Conception Bay, Nfld. (= 32.2; Laprise & Pepin 1997)	32.2	1.02315		0	3		lab
cod	Gadus morhua	4	Nfld.-inshore	32	14	Anderson and deYoung 1994	1	Day 0 after fertilisation; mean + 1 std. Error; 1992 data for inshore cod. Figure 6. No salinity data provided; salinity assumed similar to mean for Conception Bay, Nfld. (= 32.2; Laprise & Pepin 1997)	32.2	1.02325		0	3		lab
cod	Gadus morhua	4	Nfld.-inshore	32	14	Anderson and deYoung 1994	1	Day 1 after fertilisation; mean + 1 std. Error; 1992 data for inshore cod. Figure 6. No salinity data provided; salinity assumed similar to mean for Conception Bay, Nfld. (= 32.2; Laprise & Pepin 1997)	32.2	1.02345		0	3		lab
cod	Gadus morhua	4	Nfld.-inshore	32	14	Anderson and deYoung 1994	1	Day 1 after fertilisation; mean + 1 std. Error; 1992 data for inshore cod. Figure 6. No salinity data provided; salinity assumed similar to mean for Conception Bay, Nfld. (= 32.2; Laprise & Pepin 1997)	32.2	1.0234		0	3		lab
cod	Gadus morhua	4	Nfld.-inshore	32	14	Anderson and deYoung 1994	1	Day 1 after fertilisation; mean + 1 std. Error; 1992 data for inshore cod. Figure 6. No salinity data provided; salinity assumed similar to mean for Conception Bay, Nfld. (= 32.2; Laprise & Pepin 1997)	32.2	1.0235		0	3		lab
cod	Gadus morhua	4	Norwegian coastal cod	34	15	Kjesbu et al. 1992	16	egg density data from Table 3; salinity data from Kjesbu 1989	34.25	1.0259		0	8		lab
cod	Gadus morhua	4	Norwegian coastal cod	34	15	Kjesbu et al. 1992	16	egg density data from Table 3; salinity data from Kjesbu 1990	34.25	1.0267		0	8		lab
cod	Gadus morhua	4	Norwegian coastal cod	34	15	Kjesbu et al. 1992	16	egg density data from Table 3; salinity data from Kjesbu 1991	34.25	1.0236		0	8		lab
cod	Gadus morhua	4	Norwegian coastal cod	34	15	Kjesbu et al. 1992	16	egg density data from Table 3; salinity data from Kjesbu 1992	34.25	1.0241		0	8		lab
cod	Gadus morhua	4	Norwegian coastal cod	34	15	Kjesbu et al. 1992	16	egg density data from Table 3; salinity data from Kjesbu 1993	34.25	1.0217		0	8		lab
cod	Gadus morhua	4	Norwegian coastal cod	34	15	Kjesbu et al. 1992	16	egg density data from Table 3; salinity data from Kjesbu 1994	34.25	1.0224		0	8		lab
cod	Gadus morhua	4	Norwegian coastal cod	34	15	Kjesbu et al. 1992	16	egg density data from Table 3; salinity data from Kjesbu 1995	34.25	1.0235		0	8		lab
cod	Gadus morhua	4	Norwegian coastal cod	34	15	Kjesbu et al. 1992	16	egg density data from Table 3; salinity data from Kjesbu 1996	34.25	1.0245		0	8		lab
cod	Gadus morhua	4	Norwegian coastal cod: Helgeland	35	16	Stenevik et al. 2008	38	Used mean and ranges based on data sent by Svein Sundy, June 2011. Data correspond to Figure 2.	33	1.02486		0	5.5		lab
cod	Gadus morhua	4	Norwegian coastal cod: Helgeland	35	16	Stenevik et al. 2008	38	Used mean and ranges based on data sent by Svein Sundy, June 2011. Data correspond to Figure 2.	33	1.02439		0	5.5		lab
cod	Gadus morhua	4	Norwegian coastal cod: Helgeland	35	16	Stenevik et al. 2008	38	Used mean and ranges based on data sent by Svein Sundy, June 2011. Data correspond to Figure 2.	33	1.02589		0	5.5		lab
cod	Gadus morhua	4	Norwegian coastal cod: Øygården	36	17	Stenevik et al. 2008	38	Used mean and ranges based on data sent by Svein Sundy, June 2011. Data correspond to Figure 2.	33	1.02526		0	5.5		lab
cod	Gadus morhua	4	Norwegian coastal cod: Øygården	36	17	Stenevik et al. 2008	38	Used mean and ranges based on data sent by Svein Sundy, June 2011. Data correspond to Figure 2.	33	1.02439		0	5.5		lab
cod	Gadus morhua	4	Norwegian coastal cod: Øygården	36	17	Stenevik et al. 2008	38	Used mean and ranges based on data sent by Svein Sundy, June 2011. Data correspond to Figure 2.	33	1.02621		0	5.5		lab
cod	Gadus morhua	4	Norwegian coastal cod: Porsanger	37	18	Stenevik et al. 2008	38	Used mean and ranges based on data sent by Svein Sundy, June 2011. Data correspond to Figure 2.	33	1.02431		0	5.5		lab
cod	Gadus morhua	4	Norwegian coastal cod: Porsanger	37	18	Stenevik et al. 2008	38	Used mean and ranges based on data sent by Svein Sundy, June 2011. Data correspond to Figure 2.	33	1.02376		0	5.5		lab
cod	Gadus morhua	4	Norwegian coastal cod: Porsanger	37	18	Stenevik et al. 2008	38	Used mean and ranges based on data sent by Svein Sundy, June 2011. Data correspond to Figure 2.	33	1.02526		0	5.5		lab
cod	Gadus morhua	4	Norwegian coastal cod: Tysfjord	38	19	Stenevik et al. 2008	38	Used mean and ranges based on data sent by Svein Sundy, June 2011. Data correspond to Figure 2.	33	1.0255		0	5.5		lab
cod	Gadus morhua	4	Norwegian coastal cod: Tysfjord	38	19	Stenevik et al. 2008	38	Used mean and ranges based on data sent by Svein Sundy, June 2011. Data correspond to Figure 2.	33	1.02415		0	5.5		lab
cod	Gadus morhua	4	Norwegian coastal cod: Tysfjord	38	19	Stenevik et al. 2008	38	Used mean and ranges based on data sent by Svein Sundy, June 2011. Data correspond to Figure 2.	33	1.02653		0	5.5		lab
cod	Gadus morhua	4	Tracadie Bay offshore, PEI, Canada	46	20	Johnston & Morse 1988	14	Table 2; Fig. 2; assume mean temp. and mean sal.	24.1	1.01791		0	13.3		field-captured
cod	Gadus morhua	4	Tracadie Bay offshore, PEI, Canada	46	20	Johnston & Morse 1988	14	Table 2; Fig. 2; assume mean temp. and mean sal.	29.5	1.02211		0	13.3		field-captured
cod	Gadus morhua	4	Tracadie Bay offshore, PEI, Canada	46	20	Johnston & Morse 1988	14	Table 2; Fig. 2; assume mean temp. and mean sal.	24.1	1.017		0	18		field-captured
cod	Gadus morhua	4	Tracadie Bay offshore, PEI, Canada	46	20	Johnston & Morse 1988	14	Table 2; Fig. 2; assume mean temp. and mean sal.	29.5	1.02117		0	18		field-captured
American plaice	Hippoglossoides platessoides	5	Conception Bay, Nfld., Canada	23	1	Laprise & Pepin 1997	18	Temp. and sal. data for depth = 40 m from Table 1; eggs caught within upper 40 m	32.1	1.02543		0	3.7		field-captured
American plaice	Hippoglossoides platessoides	5	Conception Bay, Nfld., Canada	23	1	Laprise & Pepin 1997	18	Temp. and sal. data for depth = 40 m from Table 1; eggs caught within upper 40 m	32.3	1.02559		0	3.7		field-captured
American plaice	Hippoglossoides platessoides	5	Conception Bay, Nfld., Canada	23	1	Laprise & Pepin 1997	18	Temp. and sal. data for depth = 40 m from Table 1; eggs caught within upper 40 m	32.1	1.02524		0	5.7		field-captured
American plaice	Hippoglossoides platessoides	5	Conception Bay, Nfld., Canada	23	1	Laprise & Pepin 1997	18	Temp. and sal. data for depth = 40 m from Table 1; eggs caught within upper 40 m	32.3	1.0254		0	5.7		field-captured
American plaice	Hippoglossoides platessoides	5	Conception Bay, Nfld., Canada	23	1	Laprise & Pepin 1997	18	Temp. and sal. data for depth = 40 m from Table 1; eggs caught within upper 40 m	31.4	1.02502		0	1.7		field-captured
American plaice	Hippoglossoides platessoides	5	Conception Bay, Nfld., Canada	23	1	Laprise & Pepin 1997	18	Temp. and sal. data for depth = 40 m from Table 1; eggs caught within upper 40 m	31.8	1.02534		0	1.7		field-captured
American plaice	Hippoglossoides platessoides	5	Conception Bay, Nfld., Canada	23	1	Laprise & Pepin 1997	18	Temp. and sal. data for depth = 40 m from Table 1; eggs caught within upper 40 m	31.4	1.02495		0	2.7		field-captured
American plaice	Hippoglossoides platessoides	5	Conception Bay, Nfld., Canada	23	1	Laprise & Pepin 1997	18	Temp. and sal. data for depth = 40 m from Table 1; eggs caught within upper 40 m	31.8	1.02527		0	2.7		field-captured
American plaice	Hippoglossoides platessoides	5	Tracadie Bay offshore, PEI, Canada	46	2	Johnston & Morse 1988	14	Table 2; Fig. 2; assume mean and mean - sd for temp.	24.1	1.01878		0	7		field-captured
American plaice	Hippoglossoides platessoides	5	Tracadie Bay offshore, PEI, Canada	46	2	Johnston & Morse 1988	14	Table 2; Fig. 2; assume mean and mean - sd for temp.	29.5	1.02304		0	7		field-captured
American plaice	Hippoglossoides platessoides	5	Tracadie Bay offshore, PEI, Canada	46	2	Johnston & Morse 1988	14	Table 2; Fig. 2; assume mean and mean - sd for temp.	24.1	1.01791		0	13.3		field-captured
American plaice	Hippoglossoides platessoides	5	Tracadie Bay offshore, PEI, Canada	46	2	Johnston & Morse 1988	14	Table 2; Fig. 2; assume mean and mean - sd for temp.	29.5	1.02211		0	13.3		field-captured
American plaice	Hippoglossoides platessoides	5	Trinity Bay, Nfld., Canada	47	3	Pepin et al. 2007	30	Text p. 22; used mean +/- SD	31.4	1.02475		0	5		Field-fertilized
American plaice	Hippoglossoides platessoides	5	Trinity Bay, Nfld., Canada	47	3	Pepin et al. 2007	30	Text p. 22; used mean +/- SD	31.84	1.0251		0	5		Field-fertilized
American plaice	Hippoglossoides platessoides	5	Trinity Bay, Nfld., Canada	47	3	Pepin et al. 2007	30	Text p. 22; used mean +/- SD	32.28	1.02545		0	5		Field-fertilized
dab	Limanda limanda	6	Baltic Sea, Kiel Bay	4	1	Kandler & Tan 1965	15	Table 4	23.5	1.01849		0	5		field-captured
dab	Limanda limanda	6	Baltic Sea, Kiel Bay	4	1	Kandler & Tan 1965	15	Table 4	40	1.01998		1	5		field-captured
dab	Limanda limanda	6	Baltic Sea, Kiel Bay	4	1	Kandler & Tan 1965	15	Table 4	30	1.01998		1	5		field-captured
dab	Limanda limanda	6	Baltic Sea, Kiel Bay	4	1	Kandler & Tan 1965	15	Table 4	13.5	1.01794		1	5		field-captured
dab	Limanda limanda	6	Baltic Sea, Kiel Bay	4	1	Kandler & Tan 1965	15	Table 4	8	1.01701		1	5		field-captured
dab	Limanda limanda	6	Baltic Sea, KIel Bay	4	1	Lønning & Solemdal 1972	19	Table 1; densities calculated using salinity of neutral buoyancy and temperature as inputs to density equation	22	1.01337		0	9		lab
dab	Limanda limanda	6	Baltic Sea, SD 23	5	2	Nissling et al. 2002	26	Have used mean + sd from Table 5. Salinity range = 18.22 PSU (A. Nissling, pers. Comm.). Have used range midpt. in analyses.	20	1.0206		0	7		field-fertilised
dab	Limanda limanda	6	Baltic Sea, SD 23	5	2	Nissling et al. 2002	26	Have used mean + sd from Table 5. Salinity range = 18.22 PSU (A. Nissling, pers. Comm.). Have used range midpt. in analyses.	20	1.02012		0	7		field-fertilised
dab	Limanda limanda	6	Baltic Sea, SD 23	5	2	Nissling et al. 2002	26	Have used mean + sd from Table 5. Salinity range = 18.22 PSU (A. Nissling, pers. Comm.). Have used range midpt. in analyses.	20	1.02107		0	7		field-fertilised
dab	Limanda limanda	6	Baltic Sea, SD 24	6	3	Nissling et al. 2002	26	Have used mean + sd from Table 5. Salinity is a mean between 010393 and 310394 extracted by BRM from ICES for SD24 for depths > 40 m. A. Nissling said fish were sampled in March 1993 and 1994 so have used whole year as average.	15.6	1.01618		0	7		field-fertilised
dab	Limanda limanda	6	Baltic Sea, SD 24	6	3	Nissling et al. 2002	26	Have used mean + sd from Table 5. Salinity is a mean between 010393 and 310394 extracted by BRM from ICES for SD24 for depths > 40 m. A. Nissling said fish were sampled in March 1993 and 1994 so have used whole year as average.	15.6	1.01531		0	7		field-fertilised
dab	Limanda limanda	6	Baltic Sea, SD 24	6	3	Nissling et al. 2002	26	Have used mean + sd from Table 5. Salinity is a mean between 010393 and 310394 extracted by BRM from ICES for SD24 for depths > 40 m. A. Nissling said fish were sampled in March 1993 and 1994 so have used whole year as average.	15.6	1.01705		0	7		field-fertilised
dab	Limanda limanda	6	Baltic Sea, SD 25	8	4	Nissling et al. 2002	26	Have used mean + sd from Table 5. Salinity is a mean between 010393 and 310394 extracted by BRM from ICES for SD25 for depths > 70 m. A. Nissling said fish were sampled in March 1993 and 1994 so have used whole year as average.	15.8	1.0176		0	7		field-fertilised
dab	Limanda limanda	6	Bergen	14	5	Lønning & Solemdal 1972	19	Table 1; densities calculated using salinity of neutral buoyancy and temperature as inputs to density equation	35	1.02389		0	9		lab
flounder	Platichthys flesus	7	Baltic Sea, SD 23	5	1	Nissling et al. 2002	26	Have used mean + sd from Table 5. Salinity range = 18.22 PSU (A. Nissling, pers. Comm.). Have used range midpt. in analyses.	20	1.02036		0	7		field-fertilised
flounder	Platichthys flesus	7	Baltic Sea, SD 23	5	1	Nissling et al. 2002	26	Have used mean + sd from Table 5. Salinity range = 18.22 PSU (A. Nissling, pers. Comm.). Have used range midpt. in analyses.	20	1.01973		0	7		field-fertilised
flounder	Platichthys flesus	7	Baltic Sea, SD 23	5	1	Nissling et al. 2002	26	Have used mean + sd from Table 5. Salinity range = 18.22 PSU (A. Nissling, pers. Comm.). Have used range midpt. in analyses.	20	1.02099		0	7		field-fertilised
flounder	Platichthys flesus	7	Baltic Sea, SD 24	6	2	Lønning & Solemdal 1972	19	Table 1; densities calculated using salinity of neutral buoyancy and temperature as inputs to density equation	17.5	1.01235		0	9		lab
flounder	Platichthys flesus	7	Baltic Sea, SD 24	6	2	Nissling et al. 2002	26	Have used mean + sd from Table 5. Salinity is a mean between 010393 and 310394 extracted by BRM from ICES for SD24 for depths > 40 m. A. Nissling said fish were sampled in March 1993 and 1994 so have used whole year as average.	15.6	1.01176		0	7		field-fertilised
flounder	Platichthys flesus	7	Baltic Sea, SD 24	6	2	Nissling et al. 2002	26	Have used mean + sd from Table 5. Salinity is a mean between 010393 and 310394 extracted by BRM from ICES for SD24 for depths > 40 m. A. Nissling said fish were sampled in March 1993 and 1994 so have used whole year as average.	15.6	1.01026		0	7		field-fertilised
flounder	Platichthys flesus	7	Baltic Sea, SD 24	6	2	Nissling et al. 2002	26	Have used mean + sd from Table 5. Salinity is a mean between 010393 and 310394 extracted by BRM from ICES for SD24 for depths > 40 m. A. Nissling said fish were sampled in March 1993 and 1994 so have used whole year as average.	15.6	1.01326		0	7		field-fertilised
flounder	Platichthys flesus	7	Baltic Sea, SD 24	6	2	Solemdal 1973	37	Fig. 1 - mean and range	16	1.01244		1	6.5		lab
flounder	Platichthys flesus	7	Baltic Sea, SD 24	6	2	Solemdal 1973	37	Fig. 1 - mean and range	16	1.01228		1	6.5		lab
flounder	Platichthys flesus	7	Baltic Sea, SD 24	6	2	Solemdal 1973	37	Fig. 1 - mean and range	16	1.01338		1	6.5		lab
flounder	Platichthys flesus	7	Baltic Sea, SD 24	6	2	Solemdal 1973	37	Fig. 1 - mean and range	35	1.01702		1	6.5		lab
flounder	Platichthys flesus	7	Baltic Sea, SD 24	6	2	Solemdal 1973	37	Fig. 1 - mean and range	35	1.01717		1	6.5		lab
flounder	Platichthys flesus	7	Baltic Sea, SD 24	6	2	Solemdal 1973	37	Fig. 7, day 0	14	1.01291		0	6.5		lab
flounder	Platichthys flesus	7	Baltic Sea, SD 24	6	2	Solemdal 1973	37	Fig. 7, day 0	14	1.01291		0	6.5		lab
flounder	Platichthys flesus	7	Baltic Sea, SD 24	6	2	Solemdal 1973	37	Fig. 7, day 0	35	1.01283		1	6.5		lab
flounder	Platichthys flesus	7	Baltic Sea, SD 24	6	2	Solemdal 1973	37	Fig. 7, day 0	35	1.01283		1	6.5		lab
flounder	Platichthys flesus	7	Baltic Sea, SD 25	8	3	Nissling et al. 2002	26	Have used mean + sd from Table 5. Salinity is a mean between 010393 and 310394 extracted by BRM from ICES for SD25 for depths > 70 m. A. Nissling said fish were sampled in March 1993 and 1994 so have used whole year as average.	15.8	1.01074		0	7		field-fertilised
flounder	Platichthys flesus	7	Baltic Sea, SD 25	8	3	Nissling et al. 2002	26	Have used mean + sd from Table 5. Salinity is a mean between 010393 and 310394 extracted by BRM from ICES for SD25 for depths > 70 m. A. Nissling said fish were sampled in March 1993 and 1994 so have used whole year as average.	15.8	1.00955		0	7		field-fertilised
flounder	Platichthys flesus	7	Baltic Sea, SD 25	8	3	Nissling et al. 2002	26	Have used mean + sd from Table 5. Salinity is a mean between 010393 and 310394 extracted by BRM from ICES for SD25 for depths > 70 m. A. Nissling said fish were sampled in March 1993 and 1994 so have used whole year as average.	15.8	1.01192		0	7		field-fertilised
flounder	Platichthys flesus	7	Baltic Sea, SD 28	11	4	Nissling et al. 2002	26	Have used mean + sd from Table 5.	7	1.01578		0	7		lab
flounder	Platichthys flesus	7	Baltic Sea, SD 28	11	4	Nissling et al. 2002	26	Have used mean + sd from Table 5.	7	1.01492		0	7		lab
flounder	Platichthys flesus	7	Baltic Sea, SD 28	11	4	Nissling et al. 2002	26	Have used mean + sd from Table 5.	7	1.01665		0	7		lab
flounder	Platichthys flesus	7	Baltic Sea, Tvarminne	12	5	Lønning & Solemdal 1972	19	Table 1; densities calculated using salinity of neutral buoyancy and temperature as inputs to density equation	6	1.01525		0	9		lab
flounder	Platichthys flesus	7	Baltic Sea, Tvarminne	12	5	Solemdal 1967	36	Figure 3	6.5	1.01533		1	9		lab
flounder	Platichthys flesus	7	Baltic Sea, Tvarminne	12	5	Solemdal 1967	36	Figure 3	6.5	1.01454		1	9		lab
flounder	Platichthys flesus	7	Baltic Sea, Tvarminne	12	5	Solemdal 1967	36	Figure 3	6.5	1.01611		1	9		lab
flounder	Platichthys flesus	7	Baltic Sea, Tvarminne	12	5	Solemdal 1973	37	Fig. 1 - mean and range	6	1.01559		1	6.5		lab
flounder	Platichthys flesus	7	Baltic Sea, Tvarminne	12	5	Solemdal 1973	37	Fig. 1 - mean and range	6	1.0148		1	6.5		lab
flounder	Platichthys flesus	7	Baltic Sea, Tvarminne	12	5	Solemdal 1973	37	Fig. 1 - mean and range	6	1.01638		1	6.5		lab
flounder	Platichthys flesus	7	Baltic Sea, Tvarminne	12	5	Solemdal 1973	37	Fig. 1 - mean and range	35	1.01559		1	6.5		lab
flounder	Platichthys flesus	7	Bergen	14	6	Lønning & Solemdal 1972	19	Table 1; densities calculated using salinity of neutral buoyancy and temperature as inputs to density equation	35	1.0246		0	9		lab
flounder	Platichthys flesus	7	Bergen	14	6	Solemdal 1967	35	mean +/- SD, day 0, Fig. 4	34.5	1.02444		0	9		lab
flounder	Platichthys flesus	7	Bergen	14	6	Solemdal 1967	35	mean +/- SD, day 0, Fig. 4	34.5	1.0242		0	9		lab
flounder	Platichthys flesus	7	Bergen	14	6	Solemdal 1967	35	mean +/- SD, day 0, Fig. 4	34.5	1.02397		0	9		lab
flounder	Platichthys flesus	7	Bergen	14	6	Solemdal 1967	35	mean +/- SD, days 1-7, Fig. 4	15	1.0231		1	9		lab
flounder	Platichthys flesus	7	Bergen	14	6	Solemdal 1967	35	mean +/- SD, days 1-7, Fig. 4	15	1.02169		1	9		lab
flounder	Platichthys flesus	7	Bergen	14	6	Solemdal 1967	35	mean +/- SD, days 1-7, Fig. 4	15	1.02397		1	9		lab
flounder	Platichthys flesus	7	Bergen	14	6	Solemdal 1967	35	mean +/- SD, days 8-24, Fig. 4	5	1.0209		1	9		lab
flounder	Platichthys flesus	7	Bergen	14	6	Solemdal 1967	35	mean +/- SD, days 8-24, Fig. 4	5	1.01918		1	9		lab
flounder	Platichthys flesus	7	Bergen	14	6	Solemdal 1967	35	mean +/- SD, days 8-24, Fig. 4	5	1.02263		1	9		lab
flounder	Platichthys flesus	7	Bergen	14	6	Solemdal 1973	37	Fig. 1 - mean and range	35	1.02491		0	6.5		lab
flounder	Platichthys flesus	7	Bergen	14	6	Solemdal 1973	37	Fig. 1 - mean and range	35	1.02349		0	6.5		lab
flounder	Platichthys flesus	7	Bergen	14	6	Solemdal 1973	37	Fig. 1 - mean and range	35	1.02626		0	6.5		lab
flounder	Platichthys flesus	7	Black Sea, April	16	7	Zaitsev 1971	43	Egg density data on p. 136. Approx. mean salinity at 3 m from Wld. Atlas dataset. Temperature data from Oguz et al. 2008 for 1985-1990.	18	1.0137		0	9.5		field
flounder	Platichthys flesus	7	Black Sea, Feb.	18	7	Zaitsev 1971	43	Egg density data on p. 139. Approx. mean salinity at 3 m from Wld. Atlas dataset. Temperature data from Zaitsev 2008, p. 28	18	1.0142		0	4		field
European plaice	Pleuronectes platessa	8	Baltic Sea, Kiel Bay	4	1	Kandler & Tan 1965	15	Table 5	22.5	1.0177		0	5		field-captured
European plaice	Pleuronectes platessa	8	Baltic Sea, Kiel Bay	4	1	Kandler & Tan 1965	15	Table 5	40	1.01943		1	5		field-captured
European plaice	Pleuronectes platessa	8	Baltic Sea, Kiel Bay	4	1	Kandler & Tan 1965	15	Table 5	30	1.01868		1	5		field-captured
European plaice	Pleuronectes platessa	8	Baltic Sea, Kiel Bay	4	1	Kandler & Tan 1965	15	Table 5	8	1.01645		1	5		field-captured
European plaice	Pleuronectes platessa	8	Baltic Sea, SD 24	6	2	Nissling et al. 2002	26	Have used mean + sd from Table 5. Salinity is a mean between 010393 and 310394 extracted by BRM from ICES for SD24 for depths > 40 m. A. Nissling said fish were sampled in March 1993 and 1994 so have used whole year as average.	15.6	1.01184		0	7		field-fertilised
European plaice	Pleuronectes platessa	8	Baltic Sea, SD 24	6	2	Nissling et al. 2002	26	Have used mean + sd from Table 5. Salinity is a mean between 010393 and 310394 extracted by BRM from ICES for SD24 for depths > 40 m. A. Nissling said fish were sampled in March 1993 and 1994 so have used whole year as average.	15.6	1.01152		0	7		field-fertilised
European plaice	Pleuronectes platessa	8	Baltic Sea, SD 24	6	2	Nissling et al. 2002	26	Have used mean + sd from Table 5. Salinity is a mean between 010393 and 310394 extracted by BRM from ICES for SD24 for depths > 40 m. A. Nissling said fish were sampled in March 1993 and 1994 so have used whole year as average.	15.6	1.01216		0	7		field-fertilised
European plaice	Pleuronectes platessa	8	Baltic Sea, SD 26	6	2	Nissling et al. 2002	26	Have used mean + sd from Table 5. Salinity from A. Nissling, pers. Comm. 080611	14	1.01294		0	7		field-fertilised
European plaice	Pleuronectes platessa	8	Baltic Sea, SD 26	6	2	Nissling et al. 2002	26	Have used mean + sd from Table 5. Salinity from A. Nissling, pers. Comm. 080611	14	1.01192		0	7		field-fertilised
European plaice	Pleuronectes platessa	8	Baltic Sea, SD 26	6	2	Nissling et al. 2002	26	Have used mean + sd from Table 5. Salinity from A. Nissling, pers. Comm. 080611	14	1.01397		0	7		field-fertilised
European plaice	Pleuronectes platessa	8	Baltic Sea, SD 24	6	2	Solemdal 1973	37	Fig. 2	16	1.01323		1	6.5		lab
European plaice	Pleuronectes platessa	8	Baltic Sea, SD 24	6	2	Solemdal 1973	37	Fig. 2	35	1.01599		1	6.5		lab
European plaice	Pleuronectes platessa	8	Baltic Sea, SD 24	6	2	Solemdal 1973	37	Fig. 2	35	1.01599		1	6.5		lab
European plaice	Pleuronectes platessa	8	Baltic Sea, SD 24	6	2	Solemdal 1973	37	Fig. 2	35	1.01638		1	6.5		lab
European plaice	Pleuronectes platessa	8	Baltic Sea, SD 24 & 25	7	3	Nissling et al. 2002	26	Text, p. 100. Transplant expt: adults transferred from SD24 and 25 to 7 psu for 1 month before spawning. See text in Results, lines 1-3 in plaice section.	7	1.01223		1	7		lab
European plaice	Pleuronectes platessa	8	Baltic Sea, SD 24 & 25	7	3	Nissling et al. 2002	26	Text, p. 100. Transplant expt: adults transferred from SD24 and 25 to 7 psu for 1 month before spawning. See text in Results, lines 1-3 in plaice section.	7	1.0116		1	7		lab
European plaice	Pleuronectes platessa	8	Baltic Sea, SD 24 & 25	7	3	Nissling et al. 2002	26	Text, p. 100. Transplant expt: adults transferred from SD24 and 25 to 7 psu for 1 month before spawning. See text in Results, lines 1-3 in plaice section.	7	1.01287		1	7		lab
European plaice	Pleuronectes platessa	8	Baltic Sea, SD 25	8	4	Nissling et al. 2002	26	Have used mean + sd from Table 5. Salinity is a mean between 010393 and 310394 extracted by BRM from ICES for SD25 for depths > 70 m. A. Nissling said fish were sampled in March 1993 and 1994 so have used whole year as average.	15.8	1.01216		0	7		field-fertilised
European plaice	Pleuronectes platessa	8	Baltic Sea, SD 25	8	4	Nissling et al. 2002	26	Have used mean + sd from Table 5. Salinity is a mean between 010393 and 310394 extracted by BRM from ICES for SD25 for depths > 70 m. A. Nissling said fish were sampled in March 1993 and 1994 so have used whole year as average.	15.8	1.01145		0	7		field-fertilised
European plaice	Pleuronectes platessa	8	Baltic Sea, SD 25	8	4	Nissling et al. 2002	26	Have used mean + sd from Table 5. Salinity is a mean between 010393 and 310394 extracted by BRM from ICES for SD25 for depths > 70 m. A. Nissling said fish were sampled in March 1993 and 1994 so have used whole year as average.	15.8	1.01287		0	7		field-fertilised
European plaice	Pleuronectes platessa	8	Bergen	14	5	Solemdal 1973	37	Fig. 2	35	1.02507		0	6.5		lab
European plaice	Pleuronectes platessa	8	Bergen	14	5	Solemdal 1973	37	Fig. 2	35	1.02483		0	6.5		lab
European plaice	Pleuronectes platessa	8	Bergen	14	5	Solemdal 1973	37	Fig. 2	35	1.02562		0	6.5		lab
European plaice	Pleuronectes platessa	8	North Sea, southern	33	6	Coombs et al. 1990	7	Density based on seawater equation of state for 8 C and 0 m depth. Range of buoyancies during development is given with mean. See Fig. 4	32.5	1.02552		0	8		field-captured
European plaice	Pleuronectes platessa	8	North Sea, southern	33	6	Coombs et al. 1990	7	Density based on seawater equation of state for 8 C and 0 m depth. Range of buoyancies during development is given with mean. See Fig. 5	32.5	1.0225		0	8		field-captured
European plaice	Pleuronectes platessa	8	North Sea, southern	33	6	Coombs et al. 1990	7	Density based on seawater equation of state for 8 C and 0 m depth. Range of buoyancies during development is given with mean. See Fig. 6	32.5	1.0281		0	8		field-captured
bluefish	Pomatatus saltatrix	9	Black Sea	15	1	Gordina and Klimova 1996	13	Eggs most abundant in upper 5 m. T & S given in text.	17	1.0111		0	20		field-captured
bluefish	Pomatatus saltatrix	9	Black Sea	15	1	Gordina and Klimova 1996	13	Eggs most abundant in upper 5 m. T & S given in text.	17	1.0111		0	20		field-captured
bluefish	Pomatatus saltatrix	9	Black Sea	15	1	Gordina and Klimova 1996	13	Eggs most abundant in upper 5 m. T & S given in text.	18	1.01035		0	26		field-captured
bluefish	Pomatatus saltatrix	9	Black Sea	15	1	Gordina and Klimova 1996	13	Eggs most abundant in upper 5 m. T & S given in text.	18	1.01035		0	26		field-captured
bluefish	Pomatatus saltatrix	9	Black Sea	15	1	Zaitsev 1971	43	p. 91. Eggs captured in upper 3 m; salinity assumed equivalent to long-term mean profile derived from World Ocean Atlas. Temperature based on our own mean profile and also Kara et al. 2008 JGR	18	1.007		0	22		field-captured
bluefish	Pomatatus saltatrix	9	Black Sea	15	1	Zaitsev 1971	43	p. 91. Eggs captured in upper 3 m; salinity assumed equivalent to long-term mean from World Ocean Atlas	18	1.01		0	22		field-captured
bluefish	Pomatatus saltatrix	9	NW Africa-Morocco	40	2	Arkhipov 2011	3	hydrog. data from ICES for three areas bounded by 20.5-24 N and 18-16 W, 24-26 N and17.5-15 W and 26-28 N and 15-13 W for depths 0-100 m during June-August.	36.4	1.02665		0	17.3		field-captured
bluefish	Pomatatus saltatrix	9	NW Africa-Morocco	40	2	Arkhipov 2011	3	hydrog. data from ICES for three areas bounded by 20.5-24 N and 18-16 W, 24-26 N and17.5-15 W and 26-28 N and 15-13 W for depths 0-100 m during June-August.	36.14	1.02606		0	18.96		field-captured
bluefish	Pomatatus saltatrix	9	NW Africa-Morocco	40	2	Arkhipov 2011	3	hydrog. data from ICES for three areas bounded by 20.5-24 N and 18-16 W, 24-26 N and17.5-15 W and 26-28 N and 15-13 W for depths 0-100 m during June-August.	36.66	1.02721		0	15.64		field-captured
bonito	Sarda sarda	10	Black Sea	15	1	Dehnik & Pavlovskaia 1950	10		16.7	1.01117		0	18.6		field-captured
bonito	Sarda sarda	10	Black Sea	15	1	Dehnik & Pavlovskaia 1950	10		18.6	1.01264		0	18.6		field-captured
bonito	Sarda sarda	10	Black Sea	15	1	Dehnik & Pavlovskaia 1950	10		16.7	1.0099		0	24		field-captured
bonito	Sarda sarda	10	Black Sea	15	1	Dehnik & Pavlovskaia 1950	10		18.6	1.01135		0	24		field-captured
bonito	Sarda sarda	10	Black Sea	15	1	Zaitsev 1971	43	p. 91. Eggs captured in upper 3 m; salinity assumed equivalent to long-term mean profile derived from World Ocean Atlas. Temperature based on our own mean profile and also Kara et al. 2008 JGR. Zaitsev's density range for upper 3 m = 1.0106-1.0109.	18	1.007		0	22		field-captured
bonito	Sarda sarda	10	Black Sea	15	1	Zaitsev 1971	43	p. 91. Eggs captured in upper 3 m; salinity assumed equivalent to long-term mean profile derived from World Ocean Atlas. Temperature based on our own mean profile and also Kara et al. 2008 JGR. Zaitsev's density range for upper 3 m = 1.0106-1.0109.	18	1.01		0	22		field-captured
bonito	Sarda sarda	10	NW Africa-Morocco	40	2	Arkhipov 2009	2	hydrog. data from ICES for three areas bounded by 20.5-24 N and 18-16 W, 24-26 N and17.5-15 W and 26-28 N and 15-13 W for depths 0-100 m during June-August.	36.4	1.02665		0	17.3		field-captured
bonito	Sarda sarda	10	NW Africa-Morocco	40	2	Arkhipov 2009	2	hydrog. data from ICES for three areas bounded by 20.5-24 N and 18-16 W, 24-26 N and17.5-15 W and 26-28 N and 15-13 W for depths 0-100 m during June-August.	36.14	1.02606		0	18.96		field-captured
bonito	Sarda sarda	10	NW Africa-Morocco	40	2	Arkhipov 2009	2	hydrog. data from ICES for three areas bounded by 20.5-24 N and 18-16 W, 24-26 N and17.5-15 W and 26-28 N and 15-13 W for depths 0-100 m during June-August.	36.66	1.02721		0	15.64		field-captured
bonito	Sarda sarda	10	NW Mediterranean - Spain	41	3	SELFDOTT 2009	34	Table 3.3.10, p. 136	37.8	1.02636		0	22.7		lab
bonito	Sarda sarda	10	NW Mediterranean - Spain	41	3	SELFDOTT 2009	34	Table 3.3.10, p. 136	37.3	1.02622		0	21.8		lab
sardine	Sardina pilchardus	11	Bay of Biscay	13	1	Coombs et al. 2004	9	Fig. 2. Range of mean and SD for first 50 hours.	32	1.0227		0	-99		field-captured
sardine	Sardina pilchardus	11	Bay of Biscay	13	1	Coombs et al. 2004	9	Fig. 2. Range of mean and SD for first 50 hours.	32	1.0243		0	-99		field-captured
sardine	Sardina pilchardus	11	Bay of Biscay	13	1	Coombs et al. 2004	9	Fig. 2. Range of mean and SD for first 50 hours.	32	1.0237		0	-99		field-captured
sardine	Sardina pilchardus	11	NW Africa-Morocco	40	2	Arkhipov 2009	2	hydrog. data from ICES for three areas bounded by 20.5-24 N and 18-16 W, 24-26 N and17.5-15 W and 26-28 N and 15-13 W for depths 0-100 m during June-August.	36.4	1.02665		0	17.3		field-captured
sardine	Sardina pilchardus	11	NW Africa-Morocco	40	2	Arkhipov 2009	2	hydrog. data from ICES for three areas bounded by 20.5-24 N and 18-16 W, 24-26 N and17.5-15 W and 26-28 N and 15-13 W for depths 0-100 m during June-August.	36.14	1.02606		0	18.96		field-captured
sardine	Sardina pilchardus	11	NW Africa-Morocco	40	2	Arkhipov 2009	2	hydrog. data from ICES for three areas bounded by 20.5-24 N and 18-16 W, 24-26 N and17.5-15 W and 26-28 N and 15-13 W for depths 0-100 m during June-August.	36.66	1.02721		0	15.64		field-captured
sardine	Sardina pilchardus	11	Plymouth, UK	43	3	Coombs et al. 1985	6	Fig. 4a; summer egg density range for first 50 hours	34.5	1.0258		0	15		field-captured
sardine	Sardina pilchardus	11	Plymouth, UK	43	3	Coombs et al. 1985	6	Fig. 4a; summer egg density range for first 50 hours	34.5	1.0235		0	15		field-captured
sardine	Sardina pilchardus	11	Plymouth, UK	43	3	Coombs et al. 1985	6	Fig. 4a; summer egg density range for first 50 hours	34.5	1.028		0	15		field-captured
sardine	Sardina pilchardus	11	Plymouth, UK	43	3	Coombs et al. 1985	6	Fig. 4b; fall egg density range for first 50 hours	32	1.0235		0	15		field-captured
sardine	Sardina pilchardus	11	Plymouth, UK	43	3	Coombs et al. 1985	6	Fig. 4b; fall egg density range for first 50 hours	32	1.0205		0	15		field-captured
sardine	Sardina pilchardus	11	Plymouth, UK	43	3	Coombs et al. 1985	6	Fig. 4b; fall egg density range for first 50 hours	32	1.0265		0	15		field-captured
Atlantic mackerel	Scomber scombrus	12	Celtic Plateau	22	1	Coombs 1981	5	Table 1; T-S data from plankton hauls (used range midpoints)	35.4	1.0261		0	15		field
Atlantic mackerel	Scomber scombrus	12	Celtic Plateau	22	1	Coombs 1981	5	Table 1; T-S data from plankton hauls (used range midpoints)	35.4	1.0276		0	15		field
Atlantic mackerel	Scomber scombrus	12	Celtic Plateau	22	1	Coombs 1981	5	Table 1; T-S data from plankton hauls (used range midpoints)	35.4	1.0278		0	15		field
Atlantic mackerel	Scomber scombrus	12	Celtic Plateau	22	1	Coombs 1981	5	Table 1; T-S data from plankton hauls (used range midpoints)	35.4	1.028		0	15		field
Atlantic mackerel	Scomber scombrus	12	Celtic Plateau	22	1	Coombs 1981	5	Fig. 6 (1st 20 hours); T-S data from plankton hauls (used range midpoints)	35.4	1.025		0	15		field-fertilised
Atlantic mackerel	Scomber scombrus	12	Celtic Plateau	22	1	Coombs 1981	5	Fig. 6 (1st 20 hours); T-S data from plankton hauls (used range midpoints)	35.4	1.0255		0	15		field-fertilised
Atlantic mackerel	Scomber scombrus	12	Celtic Plateau	22	1	Coombs 1981	5	Fig. 6 (1st 20 hours); T-S data from plankton hauls (used range midpoints)	35.4	1.026		0	15		field-fertilised
Atlantic mackerel	Scomber scombrus	12	Conception Bay, Nfld., Canada	23	2	Laprise & Pepin 1997	18	Temp. and sal. data for depth = 40 m from Table 1; eggs caught within upper 40 m	32.1	1.02543		0	3.7		field-captured
Atlantic mackerel	Scomber scombrus	12	Conception Bay, Nfld., Canada	23	2	Laprise & Pepin 1997	18	Temp. and sal. data for depth = 40 m from Table 1; eggs caught within upper 40 m	32.3	1.02559		0	3.7		field-captured
Atlantic mackerel	Scomber scombrus	12	Conception Bay, Nfld., Canada	23	2	Laprise & Pepin 1997	18	Temp. and sal. data for depth = 40 m from Table 1; eggs caught within upper 40 m	32.1	1.02524		0	5.7		field-captured
Atlantic mackerel	Scomber scombrus	12	Conception Bay, Nfld., Canada	23	2	Laprise & Pepin 1997	18	Temp. and sal. data for depth = 40 m from Table 1; eggs caught within upper 40 m	32.3	1.0254		0	5.7		field-captured
Atlantic mackerel	Scomber scombrus	12	Conception Bay, Nfld., Canada	23	2	Laprise & Pepin 1997	18	Temp. and sal. data for depth = 40 m from Table 1; eggs caught within upper 40 m	31.4	1.02502		0	1.7		field-captured
Atlantic mackerel	Scomber scombrus	12	Conception Bay, Nfld., Canada	23	2	Laprise & Pepin 1997	18	Temp. and sal. data for depth = 40 m from Table 1; eggs caught within upper 40 m	31.8	1.02534		0	1.7		field-captured
Atlantic mackerel	Scomber scombrus	12	Conception Bay, Nfld., Canada	23	2	Laprise & Pepin 1997	18	Temp. and sal. data for depth = 40 m from Table 1; eggs caught within upper 40 m	31.4	1.02495		0	2.7		field-captured
Atlantic mackerel	Scomber scombrus	12	Conception Bay, Nfld., Canada	23	2	Laprise & Pepin 1997	18	Temp. and sal. data for depth = 40 m from Table 1; eggs caught within upper 40 m	31.8	1.02527		0	2.7		field-captured
Atlantic mackerel	Scomber scombrus	12	St. George's Bay, So. G. St. Lawrence, Nova Scotia	45	3	Ware & Lambert 1985	41	text says eggs mainly in upper 5 m	28.75	1.02151		0	13.4		field-captured
Atlantic mackerel	Scomber scombrus	12	St. George's Bay, So. G. St. Lawrence, Nova Scotia	45	3	Ware & Lambert 1985	41	text says eggs mainly in upper 5 m	28.75	1.02129		0	14.6		field-captured
Atlantic mackerel	Scomber scombrus	12	St. George's Bay, So. G. St. Lawrence, Nova Scotia	45	3	Ware & Lambert 1985	41	text says eggs mainly in upper 5 m	28.75	1.02133		0	14.4		field-captured
Atlantic mackerel	Scomber scombrus	12	St. George's Bay, So. G. St. Lawrence, Nova Scotia	45	3	Ware & Lambert 1985	41	text says eggs mainly in upper 5 m	28.75	1.02158		0	13		field-captured
Atlantic mackerel	Scomber scombrus	12	St. George's Bay, So. G. St. Lawrence, Nova Scotia	45	3	Ware & Lambert 1985	41	text says eggs mainly in upper 5 m	28.75	1.02151		0	13.4		field-captured
Atlantic mackerel	Scomber scombrus	12	Tracadie Bay offshore, PEI, Canada	46	4	Johnston & Morse 1988	14	Table 2; Fig. 2; use min & max. T when max. Larvae were found	24.1	1.01742		0	16		field-captured
Atlantic mackerel	Scomber scombrus	12	Tracadie Bay offshore, PEI, Canada	46	4	Johnston & Morse 1988	14	Table 2; Fig. 2; use min & max. T when max. Larvae were found	29.5	1.02159		0	16		field-captured
Atlantic mackerel	Scomber scombrus	12	Tracadie Bay offshore, PEI, Canada	46	4	Johnston & Morse 1988	14	Table 2; Fig. 2; use min & max. T when max. Larvae were found	24.1	1.017		0	18		field-captured
Atlantic mackerel	Scomber scombrus	12	Tracadie Bay offshore, PEI, Canada	46	4	Johnston & Morse 1988	14	Table 2; Fig. 2; use min & max. T when max. Larvae were found	29.5	1.02117		0	18		field-captured
sprat	Sprattus sprattus	13	Baltic Sea, Gotland Basin	3	1	Makarchouk & Hinrichsen 1998	20	Table 3	8.7	1.00682		0	3.95		field-captured
sprat	Sprattus sprattus	13	Baltic Sea, Gotland Basin	3	1	Makarchouk & Hinrichsen 1998	20	Table 3	11.1	1.00869		0	4.7		field-captured
sprat	Sprattus sprattus	13	Baltic Sea, Gotland Basin	3	1	Makarchouk & Hinrichsen 1998	20	Table 3	7.3	1.00572		0	3.7		field-captured
sprat	Sprattus sprattus	13	Baltic Sea, Gotland Basin	3	1	Makarchouk & Hinrichsen 1998	20	Table 3	10.4	1.00814		0	4.6		field-captured
sprat	Sprattus sprattus	13	Baltic Sea, Gotland Basin	3	1	Makarchouk & Hinrichsen 1998	20	Table 3	7.4	1.00578		0	4.1		field-captured
sprat	Sprattus sprattus	13	Baltic Sea, Gotland Basin	3	1	Makarchouk & Hinrichsen 1998	20	Table 3	10.6	1.00829		0	4.7		field-captured
sprat	Sprattus sprattus	13	Baltic Sea, SD 25	8	2	Nissling et al. 2003	27	Table 2; means +/- SD per ICES subdivision	7	1.0109		0	7		field-fertilized
sprat	Sprattus sprattus	13	Baltic Sea, SD 25	8	2	Nissling et al. 2003	27	Table 2; means +/- SD per ICES subdivision	7	1.0117		0	7		field-fertilized
sprat	Sprattus sprattus	13	Baltic Sea, SD 25	8	2	Nissling et al. 2003	27	Table 2; means +/- SD per ICES subdivision	7	1.0101		0	7		field-fertilized
sprat	Sprattus sprattus	13	Baltic Sea, SD 25	8	2	Nissling et al. 2003	27	Table 2; means +/- SD per ICES subdivision	7	1.0088		0	7		field-fertilized
sprat	Sprattus sprattus	13	Baltic Sea, SD 25	8	2	Nissling et al. 2003	27	Table 2; means +/- SD per ICES subdivision	7	1.0073		0	7		field-fertilized
sprat	Sprattus sprattus	13	Baltic Sea, SD 25	8	2	Nissling et al. 2003	27	Table 2; means +/- SD per ICES subdivision	7	1.0103		0	7		field-fertilized
sprat	Sprattus sprattus	13	Baltic Sea, SD 25	8	2	Nissling et al. 2003	27	Egg densities from Table 4; hydrog. data from Figs. 3-5	12	1.0106		0	7		field-captured
sprat	Sprattus sprattus	13	Baltic Sea, SD 25	8	2	Nissling et al. 2003	27	Egg densities from Table 4; hydrog. data from Figs. 3-6	8	1.0081		0	7		field-captured
sprat	Sprattus sprattus	13	Baltic Sea, SD 25	8	2	Nissling et al. 2003	27	Egg densities from Table 4; hydrog. data from Figs. 3-7	8	1.00655		0	7		field-captured
sprat	Sprattus sprattus	13	Baltic Sea, SD 25	8	2	Petereit et al. 2009	31	Table 5; means +/- SD	8	1.0089		0	6		lab
sprat	Sprattus sprattus	13	Baltic Sea, SD 25	8	2	Petereit et al. 2009	31	Table 5; means +/- SD	8	1.01		0	6		lab
sprat	Sprattus sprattus	13	Baltic Sea, SD 25	8	2	Petereit et al. 2009	31	Table 5; means +/- SD	8	1.0078		0	6		lab
sprat	Sprattus sprattus	13	Baltic Sea, SD 25	8	2	Petereit et al. 2009	31	Table 5; means +/- SD	11	1.0101		0	6		lab
sprat	Sprattus sprattus	13	Baltic Sea, SD 25	8	2	Petereit et al. 2009	31	Table 5; means +/- SD	11	1.0103		0	6		lab
sprat	Sprattus sprattus	13	Baltic Sea, SD 25	8	2	Petereit et al. 2009	31	Table 5; means +/- SD	11	1.0099		0	6		lab
sprat	Sprattus sprattus	13	Baltic Sea, SD 25	8	2	Petereit et al. 2009	31	Table 5; means +/- SD	14	1.0108		1	6		lab
sprat	Sprattus sprattus	13	Baltic Sea, SD 25	8	2	Petereit et al. 2009	31	Table 5; means +/- SD	14	1.0112		1	6		lab
sprat	Sprattus sprattus	13	Baltic Sea, SD 25	8	2	Petereit et al. 2009	31	Table 5; means +/- SD	14	1.0104		1	6		lab
sprat	Sprattus sprattus	13	Baltic Sea, SD 25	8	2	Petereit et al. 2009	31	Table 5; means +/- SD	18	1.0111		1	6		lab
sprat	Sprattus sprattus	13	Baltic Sea, SD 25	8	2	Petereit et al. 2009	31	Table 5; means +/- SD	18	1.0116		1	6		lab
sprat	Sprattus sprattus	13	Baltic Sea, SD 25	8	2	Petereit et al. 2009	31	Table 5; means +/- SD	18	1.0106		1	6		lab
sprat	Sprattus sprattus	13	Baltic Sea, SD 25	8	2	Petereit et al. 2009	31	Table 5; means +/- SD	20	1.012		1	6		lab
sprat	Sprattus sprattus	13	Baltic Sea, SD 25	8	2	Petereit et al. 2009	31	Table 5; means +/- SD	20	1.0127		1	6		lab
sprat	Sprattus sprattus	13	Baltic Sea, SD 25	8	2	Petereit et al. 2009	31	Table 5; means +/- SD	20	1.0113		1	6		lab
sprat	Sprattus sprattus	13	Baltic Sea, SD 25	8	2	Petereit et al. 2009	31	Table 5; means +/- SD	30	1.0129		1	6		lab
sprat	Sprattus sprattus	13	Baltic Sea, SD 25	8	2	Petereit et al. 2009	31	Table 5; means +/- SD	30	1.0133		1	6		lab
sprat	Sprattus sprattus	13	Baltic Sea, SD 25	8	2	Petereit et al. 2009	31	Table 5; means +/- SD	30	1.0125		1	6		lab
sprat	Sprattus sprattus	13	Baltic Sea, SD 25	8	2	Petereit et al. 2009	31	Table 5; means +/- SD	35	1.0123		1	6		lab
sprat	Sprattus sprattus	13	Baltic Sea, SD 25	8	2	Petereit et al. 2009	31	Table 5; means +/- SD	35	1.0132		1	6		lab
sprat	Sprattus sprattus	13	Baltic Sea, SD 25	8	2	Petereit et al. 2009	31	Table 5; means +/- SD	35	1.0114		1	6		lab
sprat	Sprattus sprattus	13	Baltic Sea, SD 25	8	2	Petereit et al. 2009	31	Table 5; means +/- SD	7	1.0061		0	8.9		lab
sprat	Sprattus sprattus	13	Baltic Sea, SD 25	8	2	Petereit et al. 2009	31	Table 5; means +/- SD	7	1.006		0	8.9		lab
sprat	Sprattus sprattus	13	Baltic Sea, SD 25	8	2	Petereit et al. 2009	31	Table 5; means +/- SD	7	1.0062		0	8.9		lab
sprat	Sprattus sprattus	13	Baltic Sea, SD 25	8	2	Petereit et al. 2009	31	Table 5; means +/- SD	8	1.0065		0	8.9		lab
sprat	Sprattus sprattus	13	Baltic Sea, SD 25	8	2	Petereit et al. 2009	31	Table 5; means +/- SD	8	1.0066		0	8.9		lab
sprat	Sprattus sprattus	13	Baltic Sea, SD 25	8	2	Petereit et al. 2009	31	Table 5; means +/- SD	8	1.0064		0	8.9		lab
sprat	Sprattus sprattus	13	Baltic Sea, SD 25	8	2	Petereit et al. 2009	31	Table 5; means +/- SD	9	1.0063		0	8.9		lab
sprat	Sprattus sprattus	13	Baltic Sea, SD 25	8	2	Petereit et al. 2009	31	Table 5; means +/- SD	9	1.0064		0	8.9		lab
sprat	Sprattus sprattus	13	Baltic Sea, SD 25	8	2	Petereit et al. 2009	31	Table 5; means +/- SD	9	1.0062		0	8.9		lab
sprat	Sprattus sprattus	13	Baltic Sea, SD 25	8	2	Petereit et al. 2009	31	Table 5; means +/- SD	10	1.0064		0	8.9		lab
sprat	Sprattus sprattus	13	Baltic Sea, SD 25	8	2	Petereit et al. 2009	31	Table 5; means +/- SD	10	1.0064		0	8.9		lab
sprat	Sprattus sprattus	13	Baltic Sea, SD 25	8	2	Petereit et al. 2009	31	Table 5; means +/- SD	10	1.0064		0	8.9		lab
sprat	Sprattus sprattus	13	Baltic Sea, SD 25-28	9	3	Nissling et al. 2003	27	Table 1; means	10	1.00791		0	7		field-fertilized
sprat	Sprattus sprattus	13	Baltic Sea, SD 25-28	9	3	Nissling et al. 2003	27	Table 1; means	10	1.01018		0	7		field-fertilized
sprat	Sprattus sprattus	13	Baltic Sea, SD 25-28	9	3	Nissling et al. 2003	27	Table 1; means	10	1.00961		0	7		field-fertilized
sprat	Sprattus sprattus	13	Baltic Sea, SD 25-28	9	3	Nissling et al. 2003	27	Table 1; means	15	1.00795		1	7		field-fertilized
sprat	Sprattus sprattus	13	Baltic Sea, SD 25-28	9	3	Nissling et al. 2003	27	Table 1; means	15	1.01016		1	7		field-fertilized
sprat	Sprattus sprattus	13	Baltic Sea, SD 25-28	9	3	Nissling et al. 2003	27	Table 1; means	15	1.00965		1	7		field-fertilized
sprat	Sprattus sprattus	13	Baltic Sea, SD 26	10	4	Makarchouk & Hinrichsen 1998	20	Table 3	8	1.00633		0	1.8		field-captured
sprat	Sprattus sprattus	13	Baltic Sea, SD 26	10	4	Makarchouk & Hinrichsen 1998	20	Table 3	12.2	1.00966		0	2.5		field-captured
sprat	Sprattus sprattus	13	Baltic Sea, SD 26	10	4	Makarchouk & Hinrichsen 1998	20	Table 3	7.3	1.00541		0	8.4		field-captured
sprat	Sprattus sprattus	13	Baltic Sea, SD 26	10	4	Makarchouk & Hinrichsen 1998	20	Table 3	9.1	1.00717		0	3.2		field-captured
sprat	Sprattus sprattus	13	Baltic Sea, SD 26	10	4	Makarchouk & Hinrichsen 1998	20	Table 3	7.5	1.00589		0	3.4		field-captured
sprat	Sprattus sprattus	13	Baltic Sea, SD 26	10	4	Makarchouk & Hinrichsen 1998	20	Table 3	9	1.007		0	5.1		field-captured
sprat	Sprattus sprattus	13	Baltic Sea, SD 26	10	4	Makarchouk & Hinrichsen 1998	20	Table 3	7.3	1.0057		0	4.2		field-captured
sprat	Sprattus sprattus	13	Baltic Sea, SD 26	10	4	Makarchouk & Hinrichsen 1998	20	Table 3	7.8	1.00612		0	3.6		field-captured
sprat	Sprattus sprattus	13	Baltic Sea, SD 26	10	4	Nissling et al. 2003	27	Table 2; means +/- SD per ICES subdivision	7	1.00865		0	7		field-fertilized
sprat	Sprattus sprattus	13	Baltic Sea, SD 26	10	4	Nissling et al. 2003	27	Table 2; means +/- SD per ICES subdivision	7	1.00745		0	7		field-fertilized
sprat	Sprattus sprattus	13	Baltic Sea, SD 26	10	4	Nissling et al. 2003	27	Table 2; means +/- SD per ICES subdivision	7	1.00985		0	7		field-fertilized
sprat	Sprattus sprattus	13	Baltic Sea, SD 26	10	4	Nissling et al. 2003	27	Egg densities from Table 4; hydrog. data from Figs. 3-8	10	1.00835		0	7		field-captured
sprat	Sprattus sprattus	13	Baltic Sea, SD 26	10	4	Nissling et al. 2003	27	Egg densities from Table 4; hydrog. data from Figs. 3-9	9.5	1.00704		0	7		field-captured
sprat	Sprattus sprattus	13	Baltic Sea, SD 26	10	4	Nissling et al. 2003	27	Egg densities from Table 4; hydrog. data from Figs. 3-10	7.5	1.00624		0	7		field-captured
sprat	Sprattus sprattus	13	Baltic Sea, SD 28	11	5	Nissling et al. 2003	27	Table 2; means +/- SD per ICES subdivision	7	1.00826		0	7		field-fertilized
sprat	Sprattus sprattus	13	Baltic Sea, SD 28	11	5	Nissling et al. 2003	27	Table 2; means +/- SD per ICES subdivision	7	1.00746		0	7		field-fertilized
sprat	Sprattus sprattus	13	Baltic Sea, SD 28	11	5	Nissling et al. 2003	27	Table 2; means +/- SD per ICES subdivision	7	1.00834		0	7		field-fertilized
sprat	Sprattus sprattus	13	Baltic Sea, SD 28	11	5	Nissling et al. 2003	27	Egg densities from Table 4; hydrog. data from Figs. 3-11	8.5	1.00771		0	7		field-captured
sprat	Sprattus sprattus	13	Baltic Sea, SD 28	11	5	Nissling et al. 2003	27	Egg densities from Table 4; hydrog. data from Figs. 3-12	8.5	1.00707		0	7		field-captured
sprat	Sprattus sprattus	13	Black Sea, April	16	5	Zaitsev 1971	43	p. 136. Eggs captured in upper 3 m; salinity assumed equivalent to long-term mean profile derived from World Ocean Atlas. Temperature based on Range for whole Black Sea based on Zaitsev 2008, p. 28. Zaitsev's density range for upper 3 m = 1.0106-1.0109.	18	1.0137		0	9.5		field-captured
sprat	Sprattus sprattus	13	Black Sea, Sept.-Oct.	19	5	Zaitsev 1971	43	p. 138. Eggs captured in upper 3 m; salinity assumed equivalent to long-term mean profile derived from World Ocean Atlas. Temperature based on Kara et al. 2008 JGR. Zaitsev's density range for upper 3 m = 1.0106-1.0109.	18	1.0123		0	18		field-captured
sprat	Sprattus sprattus	13	Black Sea, winter	21	5	Saltimis et al. 2003	33	Used data from horizontal tows only; horizontal tows were conducted in upper m (H. H. Saltimis, pers. Comm., April 2012)	15.8	1.01223		0	7		field-captured
sprat	Sprattus sprattus	13	Black Sea, winter	21	5	Saltimis et al. 2003	33	Used data from horizontal tows only; horizontal tows were conducted in upper m (H. H. Saltimis, pers. Comm., April 2012)	16.4	1.01302		0	7		field-captured
sprat	Sprattus sprattus	13	Plymouth, UK	43	6	Coombs et al. 1985	6	Fig. 3; mean and range of egg density during first 50 hours of development	31.5	1.0245		0	8.5		field-captured
sprat	Sprattus sprattus	13	Plymouth, UK	43	6	Coombs et al. 1985	6	Fig. 3; mean and range of egg density during first 50 hours of development	31.5	1.022		0	8.5		field-captured
sprat	Sprattus sprattus	13	Plymouth, UK	43	6	Coombs et al. 1985	6	Fig. 3; mean and range of egg density during first 50 hours of development	31.5	1.0266		0	8.5		field-captured
bluefin tuna	Thunnus thynnus	15	Black Sea	15	1	Zaitsev 1959	42	Captured eggs in upper 1 m. No hydrographic data reported; have assumed T and S = long-term means from World Ocean Atlas (22 C, 17.5 PSU; see GAM results in paper)	18	1.0114		0	22		field-captured
bluefin tuna	Thunnus thynnus	15	NW Mediterranean - Spain	41	3	SELFDOTT 2009	34	p. 34-35. Eggs captured in sea cages located in Mediterranean Sea.	37	1.017		0	25		field-searanching
bluefin tuna	Thunnus thynnus	15	Ionian Sea; Str. Messina	28	2	Potoschi et al. 1994	32	Table 2; used long-term mean salinity and density profiles from GAM of World Ocean Atlas dataset for south of Sicily. Have calculated mean, min., max. Densities for stations with eggs.	37.4747	1.02647		0	-99		field-captured
bluefin tuna	Thunnus thynnus	15	Ionian Sea; Str. Messina	28	2	Potoschi et al. 1994	32	Table 2; used long-term mean salinity and density profiles from GAM of World Ocean Atlas dataset for south of Sicily. Have calculated mean, min., max. Densities for stations with eggs.	37.473	1.0262		0	-99		field-captured
bluefin tuna	Thunnus thynnus	15	Ionian Sea; Str. Messina	28	2	Potoschi et al. 1994	32	Table 2; used long-term mean salinity and density profiles from GAM of World Ocean Atlas dataset for south of Sicily. Have calculated mean, min., max. Densities for stations with eggs.	37.477	1.0268		0	-99		field-captured
bluefin tuna	Thunnus orientalis	14	Japan	29	1	Masuma 2008 BFT Symp.; Masuma 2009 ICCAT Col. Vol.	21	Used upper and lower egg density ranges during development period until hatching. Salinity was not stated; for this analysis, salinity was estimated from density measured in sea cages during spawning and egg fertilisation (= 1.0254). Temperature range was 24-28 during peak spawning. Assume mean T during buoyancy measurements was midpoint = 26, and estimate salinity from density equation.	37	1.0187		0	26		field-searanching
bluefin tuna	Thunnus orientalis	14	Japan	29	1	Masuma 2008 BFT Symp.; Masuma 2009 ICCAT Col. Vol.	21	Used upper and lower egg density ranges during development period until hatching. Salinity was not stated; for this analysis, salinity was estimated from density measured in sea cages during spawning and egg fertilisation (= 1.0254). Temperature range was 24-28 during peak spawning. Assume mean T during buoyancy measurements was midpoint = 26, and estimate salinity from density equation.	37	1.02		0	26		field-searanching
bluefin tuna	Thunnus orientalis	14	Japan	29	1	Masuma 2008 BFT Symp.; Masuma 2009 ICCAT Col. Vol.	21	Used upper and lower egg density ranges during development period until hatching. Salinity was not stated; for this analysis, salinity was estimated from density measured in sea cages during spawning and egg fertilisation (= 1.0254). Temperature range was 24-28 during peak spawning. Assume mean T during buoyancy measurements was midpoint = 26, and estimate salinity from density equation.	37	1.0175		0	26		field-searanching
bluefin tuna	Thunnus orientalis	14	Japan	29	1	Masuma 2008 BFT Symp.; Masuma 2009 ICCAT Col. Vol.	21	Used upper and lower egg density ranges during development period until hatching. Salinity was not stated; for this analysis, salinity was estimated from density measured in sea cages during spawning and egg fertilisation (= 1.0254). Temperature range was 24-28 during peak spawning. Assume mean T during buoyancy measurements was midpoint = 26, and estimate salinity from density equation.	37	1.028		0	26		field-searanching
bluefin tuna	Thunnus orientalis	14	Japan	29	1	Masuma 2008 BFT Symp.; Masuma 2009 ICCAT Col. Vol.	21	Used upper and lower egg density ranges during development period until hatching. Salinity was not stated; for this analysis, salinity was estimated from density measured in sea cages during spawning and egg fertilisation (= 1.0254). Temperature range was 24-28 during peak spawning. Assume mean T during buoyancy measurements was midpoint = 26, and estimate salinity from density equation.	37	1.024		0	26		field-searanching
bluefin tuna	Thunnus orientalis	14	Japan	29	1	Masuma 2008 BFT Symp.; Masuma 2009 ICCAT Col. Vol.	21	Used upper and lower egg density ranges during development period until hatching. Salinity was not stated; for this analysis, salinity was estimated from density measured in sea cages during spawning and egg fertilisation (= 1.0254). Temperature range was 24-28 during peak spawning. Assume mean T during buoyancy measurements was midpoint = 26, and estimate salinity from density equation.	37	1.028		0	26		field-searanching
swordfish	Xiphias gladius	16	Black Sea	15	1	Gordina and Bagnyukova 1993	12	hydrog. Estimated from long-term mean vertical profiles at capture depth = 10 m, using GAM fit to World Ocean Atlas data	17.5	1.01194		0	17.9		field-captured
swordfish	Xiphias gladius	16	Mediterranean Sea - so. Tyrrhenian Sea	31	3	Cavallaro et al. 1991	4	Table 4 for egg depths; T, S from GAM fit to World Ocean Atlas data	37.5	1.02659		0	21		field-captured
swordfish	Xiphias gladius	16	Mediterranean Sea - so. Tyrrhenian Sea	31	3	Cavallaro et al. 1991	4	Table 4 for egg depths; T, S from GAM fit to World Ocean Atlas data	37.5	1.02548		0	25		field-captured
swordfish	Xiphias gladius	16	NW Aegean, Med. Sea	39	3	Vassilopoula et al. 2008	40	Tables 1 & 2; horizontal tows only; hydrog. Data from Isari et al. 2011, Fig. 2 (stn. 12 depths 5-25 m)	36	1.02504		0	22.5		field-captured
swordfish	Xiphias gladius	16	NW Aegean, Med. Sea	39	4	Vassilopoula et al. 2008	40	Tables 1 & 2; horizontal tows only; hydrog. Data from Isari et al. 2011, Fig. 2 (stn. 12 depths 5-25 m)	38	1.02697		0	21		field-captured
swordfish	Xiphias gladius	16	NW Aegean, Med. Sea	39	4	Vassilopoula et al. 2008	40	Tables 1 & 2; horizontal tows only; hydrog. Data from Isari et al. 2011, Fig. 2 (stn. 12 depths 5-25 m)	38.5	1.0281		0	18		field-captured
swordfish	Xiphias gladius	16	Ionian Sea; Str. Messina	28	2	Potoschi et al. 1994	32	Table 2; used long-term mean salinity and density profiles from GAM of World Ocean Atlas dataset for south of Sicily. Have calculated mean, min., max. Densities for stations with eggs.	37.474	1.0265		0	-99		field-captured
swordfish	Xiphias gladius	16	Ionian Sea; Str. Messina	28	2	Potoschi et al. 1994	32	Table 2; used long-term mean salinity and density profiles from GAM of World Ocean Atlas dataset for south of Sicily. Have calculated mean, min., max. Densities for stations with eggs.	37.473	1.0262		0	-99		field-captured
swordfish	Xiphias gladius	16	Ionian Sea; Str. Messina	28	2	Potoschi et al. 1994	32	Table 2; used long-term mean salinity and density profiles from GAM of World Ocean Atlas dataset for south of Sicily. Have calculated mean, min., max. Densities for stations with eggs.	37.477	1.0268		0	-99		field-captured
										1.01752

## Sheet: Species, area & ref. codes
common species name	Latin species name	code number	no. Areas		Site	Site code		Ref. Code	Reference
spotted seatrout	Cynoscion nebulosus	1	2		Arcto-Norwegian cod: Lofoten	1		1	Anderson and deYoung 1994
fourbeard rockling	Enchelyopus cimbrius	2	5		Baltic Sea , eastern	2		2	Arkhipov 2009
anchovy	Engraulus encrasicolus	3	5		Baltic Sea, Gotland Basin	3		3	Arkhipov 2011
cod	Gadus morhua	4	18		Baltic Sea, Kiel Bay	4		4	Cavallaro et al. 1991
American plaice	Hippoglossoides platessoides	5	3		Baltic Sea, SD 23	5		5	Coombs 1981
dab	Limanda limanda	6	5		Baltic Sea, SD 24	6		6	Coombs et al. 1985
flounder	Platichthys flesus	7	4		Baltic Sea, SD 24 & 25	7		7	Coombs et al. 1990
European plaice	Pleuronectes platessa	8	3		Baltic Sea, SD 25	8		9	Coombs et al. 1997
bluefish	Pomatatus saltatrix	9	2		Baltic Sea, SD 25-28	9		9	Coombs et al. 2004
bonito	Sarda sarda	10	3		Baltic Sea, SD 26	10		10	Dehnik & Pavlovskaia 1950
sardine	Sardina pilchardus	11	3		Baltic Sea, SD 28	11		11	Goarant et al. 2007
Atlantic mackerel	Scomber scombrus	12	4		Baltic Sea, Tvarminne	12		12	Gordina and Bagnyukova 1993
sprat	Sprattus sprattus	13	5		Bay of Biscay	13		13	Gordina and Klimova 1996
Pacific bluefin tuna	Thunnus orientalis	14	1		Bergen	14		14	Johnston & Morse 1988
Atlantic bluefin tuna	Thunnus thynnus	15	3		Black Sea	15		15	Kandler & Tan 1965
swordfish	Xiphias gladius	16	4		Black Sea, April	16		16	Kjesbu et al. 1992
					Black Sea, August	17		17	Kucera et al. 2002
					Black Sea, Feb.	18		18	Laprise & Pepin 1997
					Black Sea, Sept.-Oct.	19		19	Lønning & Solemdal 1972
					Black Sea, summer	20		20	Makarchouk & Hinrichsen 1998
					Black Sea, winter	21		21	Masuma 2008 BFT Symp.; Masuma 2009 ICCAT Col. Vol.
					Celtic Plateau	22		22	Niermann et al. 1994
					Conception Bay, Nfld., Canada	23		23	Nissling & Westin 1997
					G. Lyons	24		24	Nissling & Westin 1991
					G. St. Lawr.	25		25	Nissling et al. 1994
					Grand Banks, Nfld., Canada	26		26	Nissling et al. 2002
					Gullmaren, w. Sweden	27		27	Nissling et al. 2003
					Ionian Sea; Str. Messina	28		28	Ospina-Alvarez et al. 2011
					Japan	29		29	Ouellet 1997
					Matagorda Bay, Texas	30		30	Pepin et al. 2007
					Mediterranean Sea - so. Tyrrhenian Sea	31		31	Petereit et al. 2009
					Nfld.-inshore	32		32	Potoschi et al. 1994
					North Sea, southern	33		33	Saltimis et al. 2003
					Norwegian coastal cod	34		34	SELFDOTT 2009
					Norwegian coastal cod: Helgeland	35		35	Snelgrove et al. 2008
					Norwegian coastal cod: Øygården	36		36	Solemdal 1967
					Norwegian coastal cod: Porsanger	37		37	Solemdal 1973
					Norwegian coastal cod: Tysfjord	38		38	Stenevik et al. 2008
					NW Aegean, Med. Sea	39		39	Thorsen et al. 1996
					NW Africa-Morocco	40		40	Vassilopoula et al. 2008
					NW Mediterranean - Spain	41		41	Ware & Lambert 1985
					Placentia Bay, Nfld., Canada	42		42	Zaitsev 1959
					Plymouth, UK	43		43	Zaitsev 1971
					Po plume, N. Adriatic	44
					St. George's Bay, So. G. St. Lawrence, Nova Scotia	45
					Tracadie Bay offshore, PEI, Canada	46
					Trinity Bay, Nfld., Canada	47
					Upper Laguna Madre, Texas	48

## Sheet: Egg source definitions
Egg source definitions:
Field-captured	eggs were collected from the water column by plankton sampling, and incubated at local salinities or at salinities higher or lower than those occurring naturally where eggs were captured.
Field-fertilized	Adults were captured and eggs fertilized immediately after capture, or unfertilized eggs stripped from females and used for density measurements.
Field-searanching	Eggs were collected from sea ranching cages containing adults.
Lab	adults were maintained in the lab at ambient or controlled salinities and fertilisations done manually.
